# Supplementary material for: Independent duplications of the Golgi phosphoprotein 3 oncogene in birds
Source: Sci Rep. 2021 Jun 14;11:12483. doi: 10.1038/s41598-021-91909-6 (PMC8203631; doi:10.1038/s41598-021-91909-6)
Supplement: Supplementary file 1 — Supplementary Information. [file 41598_2021_91909_MOESM1_ESM.zip]

Archive with 36 entries (33 files):
- Supplementary_Information/
- Supplementary_Information/.DS_Store
- __MACOSX/
- __MACOSX/Supplementary_Information/
- __MACOSX/Supplementary_Information/._.DS_Store
- Supplementary_Information/Alignment_Figure_1.fasta
- __MACOSX/Supplementary_Information/._Alignment_Figure_1.fasta
- Supplementary_Information/Alignment_Figure_7.fasta
- __MACOSX/Supplementary_Information/._Alignment_Figure_7.fasta
- Supplementary_Information/Figure_1.treefile
- __MACOSX/Supplementary_Information/._Figure_1.treefile
- Supplementary_Information/Figure_7.treefile
- __MACOSX/Supplementary_Information/._Figure_7.treefile
- Supplementary_Information/Log_File_Figure_1.log
- __MACOSX/Supplementary_Information/._Log_File_Figure_1.log
- Supplementary_Information/Log_File_Figure_7.log
- __MACOSX/Supplementary_Information/._Log_File_Figure_7.log
- Supplementary_Information/Model_Selection_Figure_1.log
- __MACOSX/Supplementary_Information/._Model_Selection_Figure_1.log
- Supplementary_Information/Model_Selection_Figure_7.log
- __MACOSX/Supplementary_Information/._Model_Selection_Figure_7.log
- Supplementary_Information/Supplementary_Fig_1.pdf
- __MACOSX/Supplementary_Information/._Supplementary_Fig_1.pdf
- Supplementary_Information/Supplementary_Fig_1.svg
- __MACOSX/Supplementary_Information/._Supplementary_Fig_1.svg
- Supplementary_Information/Supplementary_Fig_2.pdf
- __MACOSX/Supplementary_Information/._Supplementary_Fig_2.pdf
- Supplementary_Information/Supplementary_Fig_2.svg
- __MACOSX/Supplementary_Information/._Supplementary_Fig_2.svg
- Supplementary_Information/Supplementary_Fig_3.pdf
- __MACOSX/Supplementary_Information/._Supplementary_Fig_3.pdf
- Supplementary_Information/Supplementary_Fig_3.svg
- __MACOSX/Supplementary_Information/._Supplementary_Fig_3.svg
- Supplementary_Information/Supplementary_tables.xlsx
- __MACOSX/Supplementary_Information/._Supplementary_tables.xlsx
- __MACOSX/._Supplementary_Information
