# Supplementary material for: Independent duplications of the Golgi phosphoprotein 3 oncogene in birds
Source: Sci Rep. 2021 Jun 14;11:12483. doi: 10.1038/s41598-021-91909-6 (PMC8203631; doi:10.1038/s41598-021-91909-6)
Supplement: Supplementary file 1 — Supplementary Information. [file 41598_2021_91909_MOESM1_ESM.zip › Supplementary_Information/Alignment_Figure_1.fasta]

>Taeniopygia:guttata_Zebra:finch_XM:032744648.1_ChrW_GOLPH3L2
ATGACTTCCTTGACCCAGCGTAGCTCCGGGCTGGTGCAGCGCCGGACAGAGGCCTTTCGC
AAC------GCCGCCGCCGCCAAGGAGCGGGAGGCGGGAGGCAGCTCTGAGGATGAAGGC
CGCAGGGACGAGCCCGGCGACGATGAGAAGGGCGACTCCAAGGAAACACGCCTCACCCTC
ATGGAAGAGGTGCTGCTCCTGGGTCTCAAGGACCGTGAGGGTTACACATCATTTTGGAAT
GATTGCATCTCCTCGGGATTGCGTGGCTGTATGTTAATTGAATTGGCATTGCGAGGGCGT
CTTCAGTTAGAGGCTTGCGGAATGAGGCGTAAAAGTCTATTGACAAGAAAGGTAATTTGC
AAGTCAGATGCTCCTACAGGGGATGTTCTGCTTGATGAAGCTCTGAAACACATAAAAGAG
ACCCAACCTCCTGAAACAGTACAAAATTGGATTGAACTGCTGAGTGGTGAAACATGGAAT
CCATTGAAGTTGCATTATCAATTGCGTAATGTCCGTGAACGGTTAGCGAAAAATCTAGTG
GAAAAAGGTGTACTGACCACAGAAAAACAAAACTTCCTTCTTTTTGACATGACTACACAC
CCTCTCACCAACAACAATATCAAGCAGCGCCTCATTAAGAAGGTTCAAGAAGCAGTTCTT
GACAAATGGGTAAACGACCCTCACCGCATGGAGAAGCGCTTACTAGCACTTGTTTATTTA
GCCCATGCCTCAGATGTTCTGGAGAATGCTTTTTCCCCCCTTCTGGATGAGCAGTATGAT
TTAGCCACAAAGAGAGTGCGGCAGCTTCTAGATTTAGACCCTGAGGTTGAATGCATGAAA
GCCAACATGAATGAGGTTCTATGGGCTGTTGTAGCAGCTTTCACAAAA
>Taeniopygia:guttata_Zebra:finch_XM:002193100.4_ChrZ_GOLPH3
ATGACTTCCCTGACCCAGCGCAGCTCCGGGCTGGTGCAGCGCCGGACCGAGGCCTCCCGC
AGC---GCCGCCGCCGCCGATAAGGAGCGGGGCGCCGGCGGCGGCCCCGAGGATGAAGGG
CGCCGGGACGAGTCCGGCGACGACGAGAAGGGCGATTCCAAGGAAACGCGGCTCACCCTG
ATGGAGGAGGTGCTGCTGCTGGGCCTCAAGGACCGTGAGGGTTACACATCCTTCTGGAAT
GATTGCATTTCCTCAGGATTGCGAGGCTGTATGTTAATTGAATTGGCATTGCGTGGACGT
CTCCAGCTGGAGGCCTGTGGAATGAGGCGCAAAAGTCTACTAACAAGGAAGGTGATTTGC
AAGTCAGATGCTCCTACAGGGGATGTTCTGCTTGATGAAGCTCTGAAACACATAAAAGAG
ACCCAGCCTCCTGAAACAGTACAAAATTGGATTGAACTGCTTAGTGGTGAAACATGGAAC
CCTCTGAAGTTGCACTACCAGCTACGAAATGTCCGTGAGCGGTTAGCTAAAAATCTAGTA
GAAAAAGGTGTACTGACAACAGAGAAACAGAACTTCCTTCTTTTTGACATGACTACACAC
CCTCTCACCAACAACAACATCAAACAGCGCCTCATCAAGAAGGTTCAGGAGGCAGTTCTT
GACAAGTGGGTGAACGACCCCCACCGCATGGACAAGCGCTTGCTGGCGCTCGTGTACCTA
GCCCACGCCTCAGATGTCCTGGAGAACGCTTTTGCCCCACTTCTGGATGAGCAGTATGAT
TTAGCCACAAAGAGAGTGCGGCAGCTCCTGGATTTAGACCCTGAGGTTGAATGTATGAAA
ACCAACACGAATGAGGTTCTGTGGGCTGTTGTAGCAGCTTTCACAAAG
>Corvus:moneduloides_New:Caledonian:crow_XM:032095018.1_GOLPH3L2_ChrW
ATGACTTCCTTGACCCAGCGTAGCTCCGGGCTGGTGCAGCGCCGGACAGAGGCCTCCCGC
AGC------GCCGCCGCCGACAAGGAGCGGGAGGCGGGAGGCGGCTCTGAGGATGAAGGC
CGCCGGGACGAGCCCGGCGACGATGAGAAGGGCGACTCCAAGGAAACACGCCTCACCCTC
ATGGAAGAGGTGCTGCTCCTGGGCCTCAAGGACCGTGAGGGTTACACATCATTTTGGAAT
GATTGCATCTCCTCGGGATTGCGTGGCTGTATGTTAATTGAATTGGCATTGCGAGGCCGT
CTTCAGTTAGAGGCTTGCGGAATGAGGCGCAAAAGTCTATTGACAAGAAAGGTAATTTGC
AAGTCAGATGCTCCTACAGGGGATGTTCTGCTTGATGAAGCTCTGAAACACATAAAAGAG
ACCCAACCTCCTGAAACAGTACAAAATTGGATTGAACTGCTTAGTGGTGAAACATGGAAC
CCATTGAAGTTGCATTACCAATTGCGAAATGTCCGTGAACGGTTAGCGAAAAATCTAGTG
GAAAAAGGTGTACTGACCACAGAAAAACAAAACTTCCTTCTTTTTGACATGACTACACAC
CCTCTCACCAACAACAATATCAAACAACGCCTCATTAAGAAGGTTCAAGAAGCAGTTCTT
GACAAATGGGTGAACGACCCTCATCGCATGGAGAAGCGCTTGCTGGCACTTGTTTATTTA
GCCCATGCCTCAGATGTTCTGGAGAATGCTTTTGCCCCCCTTCTGGATGAGCAGTATGAT
TTAGCCACAAAGAGAGTGCGGCAACTTCTGGATTTAGACCCTGAGGTTGAATGTATGAAA
GCCAACATGAATGAGGTTCTATGGGCTGTTGTAGCAGCTTTCACTAAA
>Corvus:moneduloides_New:Caledonian:crow_XM:032095983.1_GOLPH3_ChrZ
ATGACTTCCCTGACCCAGCGCAGCTCCGGGCTGGTGCAGCGCCGGACCGAGGCCTCCCGC
AGCGCGGCCGCCGCCGCCGATAAGGAGCGGGGCGCCGGCGGAGGCCCCGAGGATGAAGGG
CGCCGGGACGAGTCCGGCGACGACGAGAAGGGCGATTCTAAGGAAACGCGGCTCACCCTC
ATGGAGGAGGTGCTGCTGCTGGGCCTCAAGGACCGTGAGGGTTACACATCGTTCTGGAAC
GATTGCATCTCCTCGGGGTTGCGTGGCTGTATGTTAATTGAATTGGCATTGCGGGGGCGT
CTCCAGCTGGAGGCCTGTGGAATGAGGCGCAAAAGTCTGCTAACAAGAAAGGTGATTTGC
AAGTCAGATGCTCCTACAGGGGATGTTTTGCTTGATGAAGCTCTGAAACACATAAAAGAG
ACCCAGCCTCCTGAAACAGTACAAAATTGGATTGAACTGCTTAGTGGTGAAACATGGAAC
CCACTGAAGTTGCACTACCAGCTACGAAATGTCCGTGAGCGGTTAGCTAAAAATCTAGTG
GAAAAAGGTGTACTGACAACAGAGAAACAGAACTTCCTTCTTTTTGACATGACTACACAC
CCTCTCACCAACAACAACATCAAACAGCGCCTCATCAAGAAGGTTCAGGAGGCAGTTCTT
GACAAGTGGGTAAACGACCCCCACCGCATGGACAAGCGCTTGCTGGCGCTCGTGTATTTA
GCCCACGCCTCAGATGTCCTGGAGAACGCTTTTGCCCCCCTCCTGGATGAGCAGTATGAT
TTAGCCACAAAGAGAGTGCGGCAGCTCCTGGATTTAGACCCTGAGGTTGAATGTATGAAA
ACCAACACTAATGAGGTTCTGTGGGCTGTTGTAGCAGCTTTCACAAAA
>Chiroxiphia:lanceolata_lance:tailed:manakin_XM:032674550.1_GOLPH3L2_ChrW
ATGACTTCCTTGACCCAGCGTAGCTCCGGGCTGGTGCAGCGCCGGACAGAGGCCTCCCGC
AGC------GCCGCCGCCGACAAGGATCGGGAGGCGGGAGGCGGCTCCGAGGATGGAGGC
CGCCGGGACGAGCCCGGAGACGACGAGAAGGGTGACTCCAAGGAAACGCGGCTCACCCTT
ATGGAAGAGGTGCTGCTCCTGGGCCTCAAGGACCGTGAGGGTTACACATCATTTTGGAAT
GACTGCATATCCTCAGGATTGCGTGGCTGTATGTTAATCGAATTGGCATTGCGGGGGCGT
CTTCAGTTAGAGGCTTGTGGAATGAGGCGTAAAAGTCTATTGACAAGAAAGGTGATTTGC
AAGTCAGATGCTCCTACAGGGGATGTTCTGCTTGATGAAGCTCTGAAACACATAAAAGAG
ACCCAACCTCCTGAAACAGTACAAAATTGGATTGAACTGCTTAGTGGTGAAACATGGAAC
CCACTGAAGTTGCACTACCAATTGCGAAATGTCCGTGAAAGGTTAGCTAAAAATCTAGTG
GAAAAAGGCGTACTGACAACAGAAAAACAGAACTTCCTTCTTTTTGACATGACTACACAC
CCTCTCACCAACAACAATATCAAACAGCGCCTCATCAAAAAGGTTCAAGAAGCGGTTCTT
GACAAATGGGTGAATGACCCCCACCGCATGGACAAGCGCTTGCTGGCACTTGTTTATTTA
GCCCATGCTTCAGATGTTCTGGAGAACGCTTTTGCCCCTCTTCTGGATGAGCAGTATGAT
TTAGCCACAAAGAGAGTGCGGCAGCTTTTGGATTTAGACCCTGAGGTTGAATGTATGAAA
GCCAACATGAATGAGGTTCTATGGGCTGTTGTAGCAGCTTTCACAAAA
>Chiroxiphia:lanceolata_lance:tailed:manakin_XM:032675724.1_GOLPH3_ChrZ
ATGACTTCCCTGACCCAGCGCAGCTCCGGGCTGGTGCAGCGCCGGACCGAGGCCTCCCGC
AGC------GCCGCCGCCGACAAGGAGCGGGGCGCCGGCGGTGGCTCCGACGATGAAGGG
CGCCGGGACGAGCCCGGCGACGACGAGAAGGGCGATTCCAAGGAGACGCGGCTCACCCTC
ATGGAGGAGGTGCTGCTGCTGGGCCTCAAGGACCGCGAGGGTTACACATCTTTCTGGAAT
GATTGCATCTCCTCAGGGTTGCGTGGCTGCATGTTAATCGAATTGGCATTGCGGGGGCGT
CTTCAGCTGGAGGCTTGTGGAATGAGGCGTAAAAGTCTGTTAACAAGAAAGGTGATTTGC
AAGTCAGATGCTCCTACAGGGGATGTTCTGCTTGATGAAGCTCTGAAACACATAAAAGAG
ACCCAGCCTCCTGAAACAGTACAAAATTGGATTGAACTGCTTAGTGGTGAAACATGGAAC
CCACTGAAGTTGCACTACCAGCTACGAAATGTCCGTGAACGGTTAGCCAAAAATCTAGTG
GAAAAAGGTGTACTGACAACAGAGAAACAGAACTTCCTTCTTTTTGACATGACTACCCAC
CCTCTCACCAACAACAACATCAAACAGCGCCTCATCAAGAAGGTTCAAGAGGCAGTTCTT
GACAAATGGGTGAACGACCCCCACCGCATGGACAAGCGCCTGCTGGCACTGGTGTACTTA
GCCCACGCCTCGGATGTCCTGGAGAACGCTTTTGCCCCCCTCCTGGATGAGCAGTATGAT
TTAGCCACGAAGAGAGTGCGGCAGCTTCTGGATTTAGACCCTGAGGTTGAATGTATGAAA
ACCAACACAAATGAGGTTCTCTGGGCTGTTGTAGCAGCTTTCACAAAG
>Oxyura:jamaicensis_ruddy:duck_XM:035309764.1_GOLPH3_ChrZ
ATGACTTCCCTCACGCAGCGCAGCTCCGGCCTGGTGCAGCGCCGCACCGAGGCTTCCCGC
AGC---GCCGCGGCCGCCGACAAGGAGCGGGGGGCCGGCGGCGGCCCCGAGGACGAAGGC
CGCCGGGACGAGCCGGGGGACGACGAGAAGGGCGACTCCAAGGAAACGCGGCTCACCCTG
ATGGAGGAGGTGCTGCTCCTCGGCCTCAAGGACCGCGAGGGTTACACATCGTTCTGGAAT
GATTGCATCTCCTCAGGATTGCGTGGCTGCATGTTAATCGAATTGGCATTGCGAGGGCGT
CTTCAGCTAGAGGCTTGTGGAATGAGACGCAAAAGTCTATTGACCAGAAAGGTGATTTGC
AAGTCAGATGCTCCTACAGGGGATGTTCTGCTTGATGAAGCTTTGAAACACATAAAAGAG
ACCCAGCCTCCTGAAACAGTACAAAATTGGATTGAACTGCTTAGTGGTGAAACATGGAAC
CCATTAAAGTTGCACTACCAGTTACGAAATGTCCGTGAACGGTTAGCTAAAAATCTAGTG
GAAAAAGGTGTACTGACAACAGAGAAACAGAACTTCCTTCTTTTTGACATGACTACGCAC
CCTCTCACCAACAACAATATCAAACAGCGCCTCATCAAGAAGGTTCAAGAAGCAGTTCTT
GACAAATGGGTGAATGACCCCCACCGCATGGACAAGCGCTTGCTGGCACTCGTTTATTTA
GCCCATGCTTCAGATGTTCTGGAGAACGCTTTTGCCCCCCTTTTGGATGAGCAGTATGAT
TTAGCCACAAAGAGAGTGCGGCAGCTTCTGGATTTAGACCCTGAGGTTGAATGTATGAAA
GCCAACACGAATGAGGTTCTGTGGGCTGTTGTAGCAGCATTCACAAAA
>Oxyura:jamaicensis_ruddy:duck_GOLPH3L2_NW_023310671.1
ATGACTTCCCTTACCCAGCGCAACTCCGGCCTGGTGCAGCGCCGCACCGAGGCCTCTCGC
AGCGCCGCCGCCGCCGCCGACAAGGAGCGGGGGGCCGGCGGCGGCCTGGAGGATGAAGGC
CGCCGGGACGAGCCGGGGGACGACGAGAAGGGCGACTCCAAGGAAACGCGGCTCACCCTC
ATGGAGGAGGTGCTACTCCTCGGCCTCAAGGACCGCGAGGGTTACACTTCATTTTGGAAT
GATTGCATCTCCTCAGGTTTGCGTGGCTGCATGTTAATCGAATTGGCATTGCGAGGGCGT
CTTCAGCTAGAGGCTTGTGGAATGAGGCGCAAAAGTCTATTGACAAGAAAGGTGATTTGC
AAGTCAGATACTTCTACAGGGGATGTTCTGCTTGATGAAGCTCTGAAACACATAAAAGAG
ACCCAACCTCCTGAAACAGTACAAAATTGGATTGAACTGCTTAGTGGTGAAACATGGAAC
CCATTAAAGTTGCACTACCAGTTACGAAATGTCCGTGAACGGTTAGCTAAAAATCTAGTG
GAAAAAGGTGTACTGACAACAGAGAAACAGAACTTCCTTCTTTTTGACATGACTACACAC
CCTCTCACCAACAACAATATCAAACAGCGCCTCATCAAGAAGGTTCAAGAAGCAGTTCTT
GACAAATGGGTGAATGACCCCCACCGCATGGACAAGCGCTTGTTGGCACTCGTTTATTTA
GCCCATGCTTCAGATGTTCTGGAGAACGCTTTTGCCCCCCTTTTGGATGAGCAGTATGAT
TTAGCCACAAAGAGAGTGCGGCAGCTTCTGGATTTAGACCCTGAGGTTGAATGTATGAAA
GCCAACACGAATGAGGTTCTGTGGGCTGTTGTAGCAGCTTTCACAAAA
>Falco:peregrinus_peregrine:falcon_XM:005231506.3_GOLPH3_ChrZ?
ATGACTTCCCTGACCCAGCGCAGCTCCGGCCTAGTGCAGCGCCGGACCGAGGCCTCCCGC
AGC------GCCGCCGCCGACAAGGAGCGGGGGGCGGGAGGCGGCCCGGAGGATGAAGGC
CGCAGGGACGAGTCCGGCGACGACGAGAAGGGCGACTCCAAGGAAACGCGGCTCACCCTC
ATGGAGGAGGTGCTGCTTCTGGGCCTCAAGGACCGTGAGGGTTACACATCATTCTGGAAT
GATTGCATCTCCTCAGGATTGCGTGGCTGTATGTTAATTGAATTGGCATTGCGAGGACGT
CTTCAGCTAGAAGCTTGTGGAATGAGGCGTAAAAGTCTATTAACAAGAAAGGTGATTTGC
AAGTCAGATGCTCCTACAGGGGATGTTCTTCTTGATGAAGCTCTGAAACACATAAAAGAG
ACCCAGCCTCCTGAAACAGTTCAAAATTGGATTGAACTGCTTAGTGGTGAAACATGGAAC
CCATTGAAGTTGCACTACCAACTACGAAACGTCCGTGAACGGTTAGCTAAAAATCTAGTG
GAGAAAGGTGTACTGACAACAGAGAAACAGAACTTCCTTCTTTTTGACATGACTACGCAC
CCTCTCACCAACAACAATATCAAACAGCGCCTCATCAAGAAGGTTCAAGAAGCAGTTCTT
GACAAATGGGTAAATGACCCTCACCGCATGGACAAGCGCTTGCTGGCGCTTGTTTATTTA
GCCCATGCTTCAGATGTTCTGGAGAACGCTTTCGCCCCCCTTTTGGATGAGCAGTATGAT
TTAGCCACAAAGAGAGTGCGGCAGCTTCTGGATTTAGACCCTGAGGTTGAATGTATGAAA
GCCAACACAAATGAGGTTCTGTGGGCTGTTGTGGCAGCTTTCACAAAA
>Colius:striatus_speckled:mousebird_XM:010199326.1_GOLPH3_partial
------------------------------------------------------------
------------------------------------------------------------
------------------------------------------------------------
---------------------------------------GGTTACACATCATTCTGGAAT
GATTGCATCTCCTCAGGATTGCGTGGCTGTATGTTAATTGAATTGGCATTGCGAGGGCGT
CTTCAGCTAGAGGCTTGTGGAATGAGGCGCAAAAGTCTGTTAACAAGAAAGGTGATTTGC
AAGTCAGATGCTCCCACAGGGGATGTTCTGCTTGATGAAGCTCTGAAACACATAAAAGAG
ACCCAACCTCCTGAAACAGTACAAAATTGGATTGAACTGCTTAGTGGTGAAACATGGAAC
CCATTGAAGTTGCACTACCAACTACGAAATGTCCGTGAACGGTTAGCTAAAAATCTAGTG
GAAAAAGGTGTACTGACAACAGAGAAACAGAACTTCCTTCTTTTTGACATGACTACGCAC
CCTCTCACCAACAACAATATCAAGCAGCGCCTCATCAAGAAGGTTCAGGAAGCAGTTCTT
GACAAGTGGGTGAATGACCCTCACCGTATGGACAAGCGCTTGCTGGCACTGGTTTATTTA
GCCCATGCTTCAGATGTTCTGGAGAACGCTTTTGCGCCTCTTTTGGATGAGCAGTATGAT
TTAGCCACAAAGAGAGTGCGGCAGCTTCTGGATTTAGACCCTGAGGTTGAATGTATGAAA
GCCAACACGAATGAGGTTCTGTGGGCTGTTGTAGCAGCTTTCACAAAA
>Apteryx:australis:mantelli_XM:013961053.1_GOLPH3_ChrZ?
------------------------------------------------------------
------------------------------------------------------------
------------------------------------------------------------
---------------------------------------GGTTACACATCCTTCTGGAAT
GATTGCATCTCCTCAGGACTGCGTGGCTGTATGTTAATTGAATTGGCATTGCGAGGGCGT
CTTCAGCTAGAGGCTTGTGGAATGAGGCGCAAAAGTCTATTAACGAGAAAGGTGATTTGT
AAGTCAGATGCTCCTACAGGAGACGTTCTACTTGATGAAGCTCTGAAACACATAAAAGAG
ACCCAGCCTCCTGAAACAGTACAAAATTGGATTGAACTGCTTAGTGGTGAAACGTGGAAC
CCATTAAAGTTGCACTACCAATTACGGAATGTCCGTGAACGATTAGCTAAAAATCTAGTG
GAAAAAGGTGTACTGACAACAGAGAAACAGAACTTCCTTCTTTTTGACATGACTACGCAC
CCCCTCACCAACAACAATATCAAACAACGCCTCATCAAGAAGGTTCAAGAAGCAGTTCTT
GACAAATGGGTGAATGACCCTCACCGCATGGACAAGCGCTTGCTGGCACTCGTTTATTTA
GCCCATGCTTCAGATGTTCTGGAGAACGCTTTTGCCCCCCTTTTGGATGAGCAGTATGAT
TTAGCCACAAAGAGAGTGCGACAGCTCCTGGATTTAGACCCTGAGGTTGAATGTATGAAA
GCCAACACGAATGAGGTTCTGTGGGCTGTTGTAGCAGCTTTCACAAAA
>Apteryx_rowi_Okarito:brown:kiwi_XM:026087187.1_GOLPH3_ChrZ?
------------------------------------------------------------
------------------------------------------------------------
------------------------------------------------------------
---------------------------------------GGTTACACATCCTTCTGGAAT
GATTGCATCTCCTCAGGACTGCGTGGCTGTATGTTAATTGAATTGGCATTGCGAGGGCGT
CTTCAGCTAGAGGCTTGTGGAATGAGGCGCAAAAGTCTATTAACGAGAAAGGTGATTTGT
AAGTCAGATGCTCCTACAGGRGACGTTCTACTTGATGAAGCTCTGAAACACATAAAAGAG
ACCCAGCCTCCTGAAACAGTACAAAATTGGATTGAACTGCTTAGTGGTGAAACGTGGAAC
CCATTAAAGTTGCACTACCAATTACGGAATGTCCGTGAACGGTTAGCTAAAAATTTAGTG
GAAAAAGGTGTACTGACAACAGAGAAACAGAACTTCCTTCTTTTTGACATGACTACGCAC
CCCCTCACCAACAACAATATCAAACAACGCCTCATCAAGAAGGTTCAAGAAGCAGTTCTT
GACAAATGGGTGAATGACCCTCACCGCATGGACAAGCGCTTGCTGGCACTCGTTTATTTA
GCCCATGCTTCAGATGTTCTGGAGAACGCTTTTGCCCCCCTTTTGGATGAGCAGTATGAT
TTAGCCACAAAGAGAGTGCGACAGCTCCTGGATTTAGACCCTGAGGTTGAATGTATGAAA
GCCAACACGAATGAGGTTCTGTGGGCTGTTGTAGCAGCTTTCACAAAA
>Nothoprocta:perdicaria_XM:026038137.1_GOLPH3_ChrZ?
ATGACTTCCCTGACCCAGCGCAGCTCGGGCCTGGTGCAGCGCCGCACCGAGGCCTCCCGC
AGC---GCCGCCGCCGCCGACAAGGAGCGCGGCGCCGGCGGCGGCCCCGAGGACGAGGGG
CGCCGCGACGAGCCGGGCGACGACGAGAAGGGCGACTCCAAGGAAACGCGGCTCACGCTC
ATGGAGGAGGTGCTGCTGCTGGGCCTCAAGGACCGCGAGGGTTACACGTCCTTCTGGAAC
GACTGCATCTCGTCGGGCTTGCGGGGCTGTATGTTAATCGAGCTGGCGCTGAGGGGGCGT
CTGCAGCTGGAGGCCTGTGGAATGAGGCGCAAGAGTCTCTTAACGAGAAAGGTGATTTGT
AAGTCAGATGCTCCTACTGGGGATGTTCTACTTGATGAAGCTCTGAAACACATAAAAGAG
ACCCAGCCTCCTGAAACTGTACAAAATTGGATTGARCTGCTCAGTGGTGAAACGTGGAAC
CCATTAAAGTTGCACTACCAGCTGCGGAACGTCCGTGAGCGGTTAGCTAAGAACCTAGTG
GAAAAAGGCGTCCTGACCACAGAGAAACAGAACTTCCTGCTGTTTGACATGACCACGCAC
CCCCTCACCAACAACAACATCAAGCAGCGCCTCATCAAGAAGGTGCAGGAAGCAGTTCTC
GAGAAGTGGGTGAACGACCCTCACCGCATGGACAAGCGCTTGCTGGCGCTCGTGTACTTA
GCCCACGCGTCGGATGTGCTGGAGAACGCTTTTGCCCCGCTCCTGGATGAGCAGTATGAT
CTCGCCACGAAGAGAGTGCGACAGCTCCTGGATTTAGACCCTGAGGTGGAATGTATGAAA
GCCAACACGAATGAGGTTCTGTGGGCTGTTGTAGCAGCGTTCACGAAG
>Tinamus:guttatus_white:throated:tinamou_XM:010225141.1_GOLPH3L2_ChrW?
NNNNNNNNNNNNNNNNNNNNNNNNNNNNNNNNNNNNNNNNNNNNNNNNNNNNNNNNNNNN
GCC------GCCACTGCCGACAAGGAGCGGGGTGCCAGTGGCGGCCCGGAGGACAAGGGG
TGCCAGGATGAGCCGGGCAACAACGAGAAGGGCGACTCCAAGGAAACGCGGCTCACGCTC
ATGGAGGAGGTGCTGCTGCTGGGCCTCAAGGACCGCGAGGGTTACACATCCTTCTGGAAT
GACTGCATCTCCTCGGGGTTGCGTGGCTGTATGTTAATCGAGCTGGGGCTGCGGGGACGT
GTCCAGCTGGAGGCTTGTGGAATGAGGCGCAAAAGCCTCTTAATGAGAAAGGTGATTTGT
AAGTCAGATGCGCCTACAGGGGATGTTCTACTTGATGAAGCTCTGAAACACATAAAAGAG
ACCCAGCCTCCTGAAACTGTACAAAATTGGATTGAACTGCTCAGTGNNNNNNNNNNNNNN
NNNNNNNNNNNNNNNNNNNNNNTGCGGTACGTCTGTGAGCGGTTAGCTAAAAATCTAGTG
GAAAAAGGCGTACTGACAACAGAGAAACAGAATTTCCTCCTTTTTGACATGACCACGCAC
CCCCTCACCAACAGCAACATCAAGCAACGCCTCATCAAGAAGGTGCAAGAAGCAGTTCTT
GAGAAATGGGTGAACGACCCTCACCGCATGGACAAGCGCTTGTTGGCGCTCGTGTACTTA
GCCCATGCTTCGGATGTGCTGGAGAACGCTTTTGCCCCCCTTTTGGATGAGCAGTATGAT
TTAGCCACCAAGAGAGTGCGACAGCTTCTGGATTTAGACCCTGAGGTTGAATGTATGAAA
GCCAACACGAATGAGGTTCTGTGGGCAGTAGTAGCAGCTTTCACAAAG
>Tinamus:guttatus_white:throated:tinamou_XM:010218899.1_GOLPH3_ChrZ?
------------------------------------------------------------
------------------------------------------------------------
------------------------------------------------------------
---------------------------------------GGTTACACATCCTTTTGGAAT
GACTGCATCTCCTCGGGGTTGCGTGGCTGTATGTTAATCGAGTTGGCACTGCGGGGGCGT
CTCCAGCTGGAGGCTTGTGGAATGAGGCGCAAAAGCCTCTTAACAAGAAAGGTGATTTGT
AAGTCAGATGCTCCTACTGGGGATGTTCTACTTGATGAAGCTCTGAAACACATAAAAGAG
ACCCAGCCTCCTGAAACTGTACAAAATTGGATTGAGCTGCTCAGTGGTGTAACGTGGAAC
CCGTTAAAGTTGCACTACCAATTGCGGAATGTCCGTGAGCGGTTAGCTAAAAATCTAGTG
GAAAAAGGCGTACTGACAACAGAGAAACAGAACTTCCTCCTTTTTGACATGACCACGCAC
CCCCTCACCAACAACAACATCAAGCAACGCCTCATCAAGAAGGTGCAAGAAGCAGTTCTT
GAGAAATGGGTGAACGACCCTCACCGCATGGACAAGCGCTTGTTGGCGCTCGTGTACTTA
GCCCATGCTTCGGATGTGCTGGAGAACGCTTTTGCCCCCCTTTTGGATGAGCAGTATGAT
TTAGCCACCAAGAGAGTGCGACAGCTTCTGGATTTAGACCCTGAGGTTGAATGTATGAAA
GCCAACACGAATGAGGTTCTGTGGGCTGTAGTAGCAGCTTTCACAAAG
>Dromaius:novaehollandiae_Emu_XM:026098353.1_GOLPH3_ChrZ?
ATGACTTCCCTGACCCAGCGCAGCTCCGGCCTGGTGCAGCGCCGCACCGAGGCCTCCCGC
AGC------GCCGCCGCCGACAAGGAGCGAGGCGCCGGGGGCGGCCCGGAGGACGAAGGC
CGCCGAGACGAGCCAGGCGACGACGAGAAGGGCGACTCCAAGGAAACGCGGCTCACCCTC
ATGGAGGAGGTGCTGCTCCTGGGCCTCAAGGACCGTGAGGGTTACACGTCCTTCTGGAAT
GATTGCATCTCCTCAGGATTGCGTGGCTGTATGTTAATTGAATTGGCATTGCGAGGGCGT
CTTCAGCTAGAGGCTTGTGGGATGAGGCGCAAAAGTCTATTAACGAGAAAGGTGATTTGT
AAGTCAGATGCTCCTACAGGGGATGTTCTACTTGATGAAGCTCTGAAACACATAAAAGAG
ACCCAGCCTCCTGAAACAGTACAAAATTGGATTGAACTGCTTAGTGGTGAAACGTGGAAC
CCGTTGAAGTTGCACTACCAGTTACGGAATGTCCGCGAACGGTTAGCTAAAAATCTAGTG
GAAAAAGGTGTACTGACAACAGAGAAACAGAACTTCCTTCTTTTTGACATGACTACGCAC
CCTCTCACCAACAACAATATCAAACAGCGCCTCATCAAGAAGGTTCAAGAAGCAGTTCTT
GACAAATGGGTGAATGACCCTCACCGCATGGACAAGCGCTTGCTAGCACTTGTTTATTTA
GCCCATGCTTCAGATGTTCTGGAGAACGCTTTTGCCCCCCTTTTGGATGAGCAGTATGAT
TTAGCCACAAAGAGAGTGCGACAGCTTCTGGATTTAGACCCTGAGGTTGAATGTATGAAA
GCCAACACGAATGAGGTTCTGTGGGCTGTTGTAGCAGCTTTCACAAAA
>Haliaeetus:leucocephalus_bald:eagle_XM:010563968.1_GOLPH3_ChrZ?
ATGACTTCCCTGACCCAGCGCAGCTCCGGCCTGGTGCAGCGCCGGACCGAGGCTTCCCGC
AGC---GCCGCCGCCGCCGACAAGGAGCGGGGAGCGGGGGGCGGCCCGGAGGATGAAGGC
CGCCGGGACGACTCCGGCGAGGACGAGAAGGGCGACTCCAAGGAAACGCGGCTCACCCTC
ATGGAGGAGGTGCTGCTGCTGGGCCTCAAGGACCGTGAGGGTTACACATCATTCTGGAAT
GATTGCATCTCCTCAGGATTGCGTGGCTGTATGTTAATTGAATTGGCATTGCGGGGGCGT
CTTCAGCTAGAGGCTTGTGGAATGAGGCGCAAAAGCCTATTAACAAGAAAGGTGATTTGC
AAGTCAGATGCTCCTACAGGGGATGTTCTGCTTGATGAAGCTCTGAAACACATAAAAGAG
ACCCAGCCTCCTGAAACAGTACAAAATTGGATTGAACTGCTTAGTGGTGAAACATGGAAC
CCACTGAAGTTGCACTACCAACTGCGAAATGTCCGTGAACGGTTAGCTAAAAATCTAGTG
GAAAAAGGTGTACTGACAACAGAGAAACAGAACTTCCTTCTTTTTGACATGACTACACAC
CCTCTCACCAACAACAATATCAAACAGCGCCTCATCAAGAAGGTTCAGGAAGCAGTTCTT
GACAAATGGGTGAATGACCCTCACCGCATGGACAAGCGCTTGCTAGCACTCGTTTATTTA
GCCCATGCTTCAGATGTTCTGGAGAACGCTTTTGCCCCCCTTTTGGATGAGCAGTATGAT
TTAGCCACAAAGAGAGTGCGGCAGCTTCTGGATTTAGACCCTGAGGTTGAATGTATGAAA
GCCAACACGAATGAGGTTCTGTGGGCTGTTGTAGCAGCTTTCACAAAA
>Aquila:chrysaetos:chrysaetos_XM:030003354.1_GOLPH3_ChrZ?
ATGACTTCCCTGACCCAGCGCAGCTCCGGCCTGGTGCAGCGCCGGACCGAGGCTTCCCGC
AGC---GCCGCCGCCGCCGACAAGGAGCGGGGAGCGGGGGGCGGCCCGGAGGATGAAGGC
CGCCGGGACGAGTCCGGCGAGGACGAGAAGGGCGACTCCAAGGAAACGCGGCTCACCCTC
ATGGAGGAGGTGCTGCTCCTGGGCCTCAAGGACCGTGAGGGTTACACATCATTCTGGAAT
GATTGCATCTCCTCAGGATTGCGTGGCTGTATGTTAATTGAATTGGCATTGCGGGGGCGT
CTTCAGCTAGAAGCTTGTGGAATGAGGCGCAAAAGCCTATTAACAAGAAAGGTGATTTGC
AAGTCAGATGCTCCTACAGGGGATGTTCTGCTTGATGAAGCTCTGAAACACATAAAAGAG
ACCCAGCCTCCCGAAACAGTACAAAATTGGATTGAACTGCTTAGTGGTGAAACATGGAAC
CCACTGAAGTTGCACTACCAACTGCGAAATGTCCGTGAACGGTTAGCTAAAAATCTAGTG
GAAAAAGGTGTACTGACAACAGAGAAACAGAACTTCCTTCTTTTTGACATGACTACACAC
CCTCTCACCAACAACAATATCAAACAGCGCCTCATCAAGAAGGTTCAGGAAGCAGTTCTT
GACAAGTGGGTGAATGACCCTCACCGCATGGACAAGCGCTTGCTGGCACTCGTTTATTTA
GCCCATGCTTCAGATGTTCTGGAGAACGCTTTTGCCCCCCTTTTGGATGAGCAGTATGAT
TTAGCCACAAAGAGAGTGCGGCAGCTTCTGGATTTAGACCCTGAGGTTGAATGTATGAAA
GCCAACACGAATGAGGTTCTGTGGGCTGTTGTAGCAGCTTTCACAAAA
>Gallus:gallus_Chicken_XM:015300432.2_GOLPH3L2_ChrW
ATGACTTCCCTCACCCAGCGCTGTTCCGGTCTGGTGCAGCGGCGGACCGAGGCTTCCCGC
AGC---------GCCGCCGACGAGGAGCGAGGGGCTAGGGGCGGCCCAGAGGACGAAGGC
TGCCGGGACGAGCTGGGCGACGACGAGAAGGGAGATTGCAAGCAAACGCGGCTCACTCTC
ATGGAGGAGGTGCTGCTTCTGGGCCTTAAGGATCGTGAGGGTTACACATCGTTCTGGAAT
GATTGCATCTCCTCAGGATTACGTGGCTGCATGTTAATTGAATTGTCATTGCGAGGGCGT
CTTCAGCTAGAGGCTTGTGGAATGAGGCGCAAAAGTCTACTGACAAGAAAGGTGATTTGC
AAATCAGATGTTCCTACAGGAGATGTTCTGCTTGATGAAGCTCTGAAACACATAAAAGAG
ACCCAGCCTCCTGAAACAGTACAAAATTGGATTGAACTGCTTAGTGGTGAAACGTGGAAT
CCATTAAAGTTGCACTACCAGTTACGAAATGTCCGTGAACGGTTAGCTAAAAATCTAGTG
GAAAAAGGTGTACTGACAACAGAGAAACAGAATTTCCTTCTTTTTGACATGACTACACAT
CCTCTCACAAACAACAATATCAAACAGCGTCTCATCAAGAAGGTTCAAGAAGCCGTTCTT
GACAAATGGGTGAATGACCCCCATCGTATGGACAAGCGCTTGCTGGCACTCATTTATTTA
GCCCATGCTTCAGATGTTCTGGAAAATGCTTTTGCCCCCCTCTTGGATGAGCTGTATGAT
TTAGCCACAAAGAGAGTACGGCAGCTTCTGGATTTAGACCCTGAGGTTGAATGTATGAAA
GCCAACACAAATGAGGTTCTGTGGGCTGTTGTAGCAGCTTTCACAAAA
>CHICK13868_R4GJZ6_HOG:0486901.1d.5a.2d_Gallus:gallus_GOLPH3_ChrZ
ATGACGTCCCTCACGCAGCGCAGCTCGGGCCTGGTGCAGCGCCGTACCGAGGCGTCCCGC
AGC------GCCGCCGCCGACAAGGAGAGGGGGGCCGGGGGCGGCTCTGAGGATGAAGGC
CGCCGGGAAGAGCCGGGAGACGACGAGAAGGGGGACTCCAAGGAAACGAGGCTCACCCTG
ATGGAGGAGGTGCTGCTCCTGGGCCTCAAGGACCGCGAGGGTTACACATCCTTCTGGAAT
GATTGCATCTCCTCAGGATTGCGTGGCTGCATGTTAATTGAACTTGCATTGCGTGGACGT
CTTCAGCTAGAGGCTTGTGGAATGAGGCGCAAAAGTCTGTTGACCAGAAAAGTGATTTGC
AAGTCTGATGCTCCTACAGGGGATGTTCTGCTTGACGAAGCTCTGAAACACATAAAAGAG
ACCCAGCCTCCTGAAACAGTACAAAATTGGATTGAACTGCTTAGTGGTGAAACATGGAAC
CCATTAAAGTTGCACTACCAGTTACGAAATGTCCGCGAACGGTTAGCTAAAAATCTAGTG
GAAAAAGGTGTACTGACAACAGAGAAACAGAACTTCCTTCTTTTTGACATGACTACGCAT
CCTCTCACCAACAACAACATCAAACAGCGCCTCATCAAGAAGGTTCAAGAGGCAGTTCTT
GACAAATGGGTGAATGACCCCCACCGCATGGACAAGCGCTTGCTGGCACTCGTTTATTTA
GCCCATGCTTCAGATGTTCTGGAGAACGCTTTTGCCCCCCTTTTGGATGAGCAGTATGAT
TTAGCCACAAAGAGAGTGCGGCAGCTTCTGGATTTAGACCCTGAGGTTGAATGTATGAAA
GCCAACACAAATGAGGTTCTGTGGGCTGTTGTAGCAGCTTTCACAAAA
>Meleagris:gallopavo_Turkey_XM_031557202.1_GOLPH3_ChrZ
------------------------------------------------------------
------------------------------------------------------------
------------------------------------------------------------
---------------------------------------GGTTACACATCCTTCTGGAAT
GATTGCATCTCCTCAGGATTGCGTGGCTGCATGCTAATTGAACTTGCATTGCGTGGACGT
CTTCAGCTAGAGGCTTGTGGAATGAGGCGCAAAAGTCTGCTGACTAGAAAAGTGATCTGC
AAGTCTGATGCTCCTACAGGGGATGTTCTGCTTGATGAAGCTCTGAAACACATAAAAGAG
ACCCAGCCTCCTGAAACAGTACAAAACTGGATTGAACTTCTTAGTGGTGAAACATGGAAC
CCGCTAAAGTTGCACTACCAGTTACGAAATGTCCGTGAACGGTTAGCTAAAAATCTAGTG
GAAAAAGGTGTACTGACAACAGAGAAACAGAACTTCCTTCTTTTTGACATGACTACGCAC
CCTCTCACCAACAACAACATCAAACAGCGCCTCATCAAGAAGGTTCAAGAGGCAGTTCTT
GACAAATGGGTGAATGACCCTCACCGCATGGACAAGCGCTTGCTGGCACTCGTTTATTTA
GCCCATGCTTCAGATGTCCTGGAGAACGCTTTTGCCCCCCTTTTGGATGAGCAGTATGAT
TTAGCCACAAAGAGAGTGCGGCAGCTTCTGGATTTAGACCCTGAGGTTGAATGTATGAAA
GCCAACACAAATGAGGTTCTGTGGGCTGTTGTAGCAGCTTTCACAAAA
>Coturnix:japonica_Japanese:quail_XM_015848346.2_GOLPH3_ChrZ
ATGACGTCCCTCACTCAGCGCAGCTCGGGCCTGGTGCAGCGCCGCACCGAGGCGTCCCGC
AGC------GCCGCCGCCGATAAGGAAAGGGGGGCAGGGGGAGGCCCGGAGGATGAAGGC
AGACGAGAAGAGCCGGGAGACGACGAGAAGGGGGACTCCAAGGAAACACGGCTTACCCTG
ATGGAGGAGGTGCTGCTGTTGGGCCTCAAGGACCGCGAGGGTTACACATCCTTCTGGAAT
GATTGCATCTCCTCTGGATTGCGTGGCTGCATGTTAATTGAACTTGCATTGCGTGGTCGT
CTTCAGCTAGAGGCTTGTGGAATGAGGCGTAAAAGTCTGCTGACAAGAAAAGTGATTTGC
AAGTCTGATGCTCCTACAGGGGATGTTCTGCTTGATGAAGCTCTGAAGCACATAAAAGAG
ACCCAGCCTCCTGAAACAGTACAAAATTGGATTGAACTGCTTAGTGGTGAAACATGGAAC
CCGTTAAAGTTGCACTACCAGTTACGAAATGTCCGTGAACGGTTAGCTAAAAATCTAGTG
GAAAAAGGTGTACTGACAACAGAGAAACAGAACTTCCTTCTTTTTGACATGACTACGCAT
CCTCTCACCAACAACAACATCAAACAGCGCCTCATCAAGAAGGTTCAGGAGGCAGTTCTT
GACAAATGGGTGAATGACCCGCACCGCATGGACAAGCGTTTGCTGGCACTGGTTTATTTA
GCCCATGCTTCAGATGTTCTGGAGAACGCTTTTGCCCCTCTTTTGGATGAGCAGTATGAT
TTAGCCACAAAGAGAGTGCGGCAGCTTCTGGATTTAGACCCTGAGGTTGAATGTATGAAA
GCCAACACAAATGAGGTTCTGTGGGCTGTTGTAGCAGCTTTCACAAAA
>Aythya:fuligula_tufted:duck_XM_032207037.1_GOLPH3L_ChrW
ATGACTTCCCTTACCCAGCGCAGCTCCGGCCTGGTGCAGCGCCGCACTGAGGCCTCCCGC
AGT---GCCGCCGCCGCCGACAAGGAGTGGGGGGCTGGCGGCGGCCTGGAGGACGAAGGC
CACCGAGATGAGCTGGGGGATGACGTGAAGGGTGACTCCAAGGAAACGCGGCTCACCCTC
ATGGAGGAGGTGCTACTCCTCGGCCTCAAGGACCGCGAGGGTTACACTTCATTTTGGAAT
GATTGCATCTCCTCAGGTTTGCGTGGCTGCATGTTAATCGAATTGGCATTGCGAGGGCGT
CTTCAGCTAGAGGCTTGCGGAATTAGGCGCAAAAGTCTATTGACAAGAAAGGTGATTTGC
AAGTCAGATACTTCTACAGGGGATGTTCTGCTTGATGAAGCTCTGAAACACATAAAGGAG
ACCCAACCTCCTGAAACAGTACAAAATTGGATTGAACTGCTTAGTGGTGAAACATGGAAC
CCATTAAAGTTGCACTACCAGTTACGAAATGTCCGTGAACGGTTAGCTAAAAATCTAGTG
GAAAAAGGTGTACTGACAACAGAGAAACAGAACTTCCTTCTTTTTGACATGACTACGCAC
CCTCTCACCAACAACAATATCAAACAGCGCCTCATCAAGAAGGTTCAAGAAGCAGTTCTT
GACAAATGGGTGAATGACCCCCACCGCATGGACAAGCGCTTGTTGGCACTCGTTTATTTA
GCCCATGCTTCAGATGTTCTGGAGAACGCTTTTGCCCCCCTTTTGGATGAGCAGTATGAT
TTAGCGACAAAGAGAATGCGGCAGCTTCTGGATTTAGACCCTGAGGTTGAATGTATGAAA
GCCAACACGAATGAGGTTCTGTGGGCTGTTGTAGCAGCTTTCACAAAA
>Aythya:fuligula_tufted:duck_XM_032206080.1_GOLPH3_ChrZ
ATGACTTCCCTCACCCAGCGCAGCTCCGGCCTGGTGCAGCGCCGCACCGAGGCTTCCCGC
AGC---GCCGCGGCCGCCGACAAGGAGCGGGGGGCCGGCGGCGGCCCCGAGGACGAAGGC
CGGCGGGACGAGCCGGGGGACGACGAGAAGGGCGACTCCAAGGAGACGCGGCTCACCCTG
ATGGAGGAGGTGCTGCTCCTCGGCCTCAAGGACCGCGAGGGTTACACATCGTTCTGGAAT
GATTGCATCTCCTCAGGATTGCGTGGCTGCATGCTAATCGAATTGGCATTGCGAGGGCGT
CTTCAGCTAGAGGCTTGTGGAATGAGACGCAAAAGTCTATTGACCAGAAAGGTGATCTGT
AAGTCAGATGCTCCTACAGGGGATGTTCTGCTTGATGAAGCTCTGAAACACATAAAAGAG
ACCCAGCCTCCTGAAACAGTACAAAATTGGATTGAACTGCTTAGTGGTGAAACATGGAAC
CCATTAAAGTTGCACTACCAGTTACGAAATGTCCGTGAACGGTTAGCTAAAAATCTGGTG
GAAAAAGGTGTACTGACAACAGAGAAACAGAACTTCCTTCTTTTTGACATGACTACGCAT
CCACTCACCAACAACAATATCAAACAGCGCCTCATCAAGAAGGTTCAAGAAGCAGTTCTT
GACAAATGGGTGAATGACCCCCACCGCATGGACAAGCGCTTGCTGGCACTCGTTTATTTA
GCCCATGCTTCAGATGTTCTGGAGAACGCTTTTGCCCCCCTTTTGGATGAGCAGTATGAT
TTAGCCACAAAGAGAGTGCGGCAGCTTCTGGATTTAGACCCTGAGGTTGAATGTATGAAA
GCCAACACGAATGAGGTTCTGTGGGCTGTTGTAGCAGCATTCACAAAA
>Nipponia:nippon_crested:ibis_XM_009464708.1_GOLPH3
ATGACTTCCCTGACCCAGCGCAGCTCTGGCCTGGTGCAGCGCCGGACTGAGGCCTCCCGC
AGC------GCCGCCGCCGACAAGGAGCAAGGGGTGGGGGGCGGCCCGGAGGATGAAGGC
CGCCGGGACGAGCCCGGCGACGACGAGAAAGGCGACTCCAAGGAAACGCGGCTCACCCTC
ATGGAAGAGGTGCTGCTCCTGGGCCTCAAGGACCGTGAGGGTTACACATCGTTCTGGAAT
GATTGCATCTCCTCAGGATTGCGTGGCTGTATGTTAATCGAATTGGCATTGCGAGGGCGT
CTTCAGCTAGAGGCTTGTGGAATGAGGCGTAAAAGTTTATTAACAAGAAAGGTGGTTTGC
AAGTCAGATGCTCCTACAGGGGATGTTCTGCTTGATGAAGCTCTGAAACACATAAAAGAG
ACCCAGCCTCCTGAAACAGTACAAAATTGGATTGAACTGCTTAGTGGTGAAACATGGAAC
CCATTGAAGTTGCACTACCAATTGCGAAATGTCCGTGAACGGTTAGCTAAAAATCTAGTG
GAAAAAGGTGTATTGACAACAGAGAAACAGAACTTCCTTCTTTTTGACATGACTACGCAC
CCTCTCACCAACAACAATATCAAACAGCGCCTCATCAAGAAGGTTCAAGAAGCAGTTCTT
GACAAATGGGTGAATGACCCTCACCGCATGGACAAGCGCTTGCTGGCACTTGTTTATTTA
GCCCATGCTTCAGATGTTCTGGAGAACGCTTTTGCCCCCCTTTTGGATGAGCAGTATGAT
TTAGCCACAAAGAGAGTGCGACAGCTTCTGGATTTAGACCCTGAGGTTGAATGTATGAAA
GCCAACACGAATGAGGTTCTGTGGGCTGTTGTAGCAGCTTTCACAAAG
>Serinus:canaria_Common:canary_XM_030237184.1_GOLPH3
ATGACTTCCCTGACCCAGCGCAGCTCCGGGCTGGTGCAGCGCCGGACCGAGGCCTCCCGC
AGC---GCCGCCGCCGCCGATAAGGAGCGGGGCGCCGGCGGCGGCCCCGAGGATGAAGGG
CGCCGGGACGAGTCCGGCGACGACGAGAAGGGAGATTCCAAGGAAACGCGGCTCACCCTC
ATGGAGGAGGTGCTGCTGCTGGGCCTCAAGGACCGTGAGGGTTACACATCGTTCTGGAAT
GATTGCATCTCCTCAGGATTACGTGGCTGTATGTTAATTGAATTGGCATTGCGGGGGCGT
CTCCAGCTGGAGGCCTGTGGAATGAGGCGCAAAAGTCTGCTAACAAGAAAGGTGATTTGC
AAGTCAGATGCTCCTACAGGGGATGTTCTGCTTGATGAAGCTCTGAAACACATAAAAGAG
ACCCAGCCTCCTGAAACAGTACAAAATTGGATTGAACTGCTTAGTGGTGAAACATGGAAC
CCACTGAAGTTGCACTACCAACTACGAAATGTCCGTGAGCGGTTAGCTAAAAATCTAGTG
GAAAAAGGTGTACTGACAACAGAGAAACAGAACTTCCTTCTTTTTGACATGACTACACAC
CCTCTCACCAACAACAACATCAAACAACGCCTCATCAAGAAGGTTCAGGAGGCAGTTCTT
GACAAGTGGGTGAACGACCCCCACCGCATGGACAAGCGCTTGCTGGCGCTCGTGTATTTA
GCCCATGCCTCAGACGTCCTGGAGAACGCTTTTGCCCCCCTCCTGGATGAGCAGTATGAT
TTAGCCACAAAGAGAGTGCGGCAGCTCCTGGATTTAGACCCTGAGGTTGAATGTATGAAA
ACCAACACGAATGAAGTTCTGTGGGCTGTTGTAGCAGCTTTCACAAAG
>Accipiter:nisus_Eurasian:sparrowhawk_ENSANIG00000014347_GOLPH3
ATGACTTCCCTGACCCAGCGCAGCTCCGGCCTGGTGCAGCGCCGGACCGAGGCTTCCCGC
AGC---GCCGCCGCCGCCGACAAGGAGCGGGGAGCGGGGGGCGGCCCGGAGGATGAAGGC
CGCCGGGACGAGTCCGGCGAGGACGAGAAGGGCGACTCCAAGGAAACGCGGCTCACCCTC
ATGGAGGAGGTGCTGCTCCTGGGCCTCAAGGACCGTGAGGGTTACACGTCATTCTGGAAT
GATTGCATCTCCTCAGGATTGCGTGGCTGTATGTTAATTGAATTGGCATTGCGGGGCCGT
CTCCAGTTAGAGGCTTGTGGAATGAGGCGCAAAAGCCTATTAACAAGAAAGGTGATTTGC
AAGTCAGATGCTCCTACAGGGGATGTTCTGCTTGATGAAGCTCTGAAACACATAAAAGAG
ACCCAGCCTCCCGAAACAGTACAAAATTGGATTGAACTGCTTAGTGGTGAAACATGGAAC
CCACTGAAGTTGCACTACCAGCTGCGAAATGTCCGTGAACGGTTAGCTAAAAATCTAGTG
GAAAAAGGTGTACTGACAACAGAGAAACAGAACTTCCTTCTTTTTGACATGACTACACAC
CCTCTCACCAACAACAATATCAAACAGCGCCTCATCAAGAAGGTTCAGGAAGCAGTTCTT
GACAAATGGGTGAATGACCCTCACCGCATGGACAAGCGCTTGCTGGCACTCGTTTATTTA
GCCCATGCTTCAGATGTTCTGGAGAACGCTTTTGCCCCCCTTTTGGATGAGCAATATGAT
TTAGCCACAAAGAGAGTGCGGCAGCTTCTGGATTTAGACCCTGAGGTTGAATGTATGAAA
GCCAACACGAATGAGGTTCTGTGGGCTGTTGTAGCAGCTTTCACAAAA
>Cygnus:atratus_black:swan_XM_035563835.1_GOLPH3
ATGACTTCCCTCACCCAGCGCAGCTCCGGCCTGGTGCAGCGCCGCACCGAGGCTTCCCGC
AGC---GCCGCGGCCGCCGACAAGGAGCGGGGGGCCGGCGGCGGCCCCGAGGACGAAGGC
CGCCGGGACGAGCCGGGGGACGACGAGAAGGGCGACTCCAAGGAAACGCGGCTCACCCTG
ATGGAGGAGGTGCTGCTCCTCGGCCTCAAGGACCGCGAGGGTTACACATCGTTCTGGAAT
GATTGCATCTCCTCAGGATTGCGTGGCTGCATGTTAATCGAATTGGCATTGCGAGGGCGT
CTTCAGCTCGAGGCTTGTGGAATGAGACGCAAAAGTCTATTGACCAGAAAGGTGATTTGC
AAGTCAGATGCTCCTACAGGGGATGTTCTGCTTGATGAAGCTCTGAAACACATAAAAGAG
ACCCAGCCTCCTGAAACAGTACAAAATTGGATTGAACTGCTTAGTGGTGAAACATGGAAC
CCATTAAAGTTGCACTACCAGTTACGAAATGTCCGTGAACGGTTAGCTAAAAATCTAGTG
GAAAAAGGTGTACTGACAACAGAGAAACAGAACTTCCTTCTTTTTGACATGACTACGCAC
CCTCTCACCAACAACAATATCAAACAGCGCCTCATCAAGAAGGTTCAAGAAGCAGTTCTT
GACAAATGGGTGAATGACCCCCACCGCATGGACAAGCGCTTGCTGGCACTTGTTTATTTA
GCCCATGCTTCAGATGTTCTGGAGAACGCTTTTGCCCCCCTTTTGGATGAGCAGTATGAT
TTAGCCACAAAGAGAGTGCGGCAGCTTCTGGATTTAGACCCTGAAGTTGAATGTATGAAA
GCCAACACGAATGAGGTTCTGTGGGCTGTTGTAGCAGCATTCACAAAA
>Neopelma:chrysocephalum_saffron:crested:tyrant:manakin_XM_027709273.1_GOLPH3L_ChrW?
ATGACTTCCTTGACCCAGCGTAGCTCCGGGCTGGTGCAGCGCCGGACAGAGGCCTCCCGC
AAC------GCCGCCGCCGACAAGGATCGGGAGACGGGAGGCGGCTCCGAGGATGGAGGC
CGCCGGGACGAGCCCGGAGACGACGAGAAGGGCGACTCCAAGGAAACGCGGCTCACCCTT
ATGGAAGAGGTGCTGCTCCTGGGCCTCAAGGACCGTGAGGGTTACACATCATTTTGGAAT
GACTGCATATCTTCGGGATTGCGTGGCTGTATGTTAATCGAATTGGCATTGCGGGGGCGT
CTTCAGTTAGAGGCTTGTGGAATGAGGCGCAAAAGTCTATTGACAAGAAAGGTGATTTGC
AAGTCAGATGCTCCTACAGGGGATGTTCTGCTTGATGAAGCTCTGAAACACATAAAAGAG
ACCCAGCCTCCTGAAACAGTACAAAATTGGATTGAACTGCTTAGTGGTGAAACATGGAAC
CCACTGAAGTTGCACTACCAATTGCGAAATGTCCGTGAAAGGTTAGCTAAAAATCTAGTG
GAAAAAGGCGTACTGACAACAGAAAAACAGAACTTCCTTCTTTTTGACATGACTACGCAC
CCTCTCACCAACAACAATATCAAACAGCGCCTCATCAAAAAGGTTCAAGAAGCAGTTCTT
GACAAATGGGTGAATGACCCCCACCGCATGGACAAGCGCTTGCTGGCACTTGTTTATTTA
GCCCATGCTTCAGATGTTCTGGAGAACGCTTTTGCCCCTCTTCTGGATGAGCAGTATGAT
TTAGCCACAAAGAGAGTGCGGCAGCTTTTGGATTTAGACCCTGAGGTTGAATGTATGAAA
GCCAACATGAATGAGGTTCTGTGGGCTGTTGTAGCAGCTTTCACAAAA
>Neopelma:chrysocephalum_saffron:crested:tyrant:manakin_XM_027709485.1_GOLPH3
ATGACTTCCCTGACCCAGCGCAGCTCCGGGCTGGTGCAGCGCCGGACCGAGGCCTCCCGC
AGC---GCCGCCGCCGCCGACAAGGAGCGGGGCGCCGGCGGTGGCTCCGACGATGAAGGG
CGCCGGGACGAGCCCGGCGACGACGAGAAGGGCGATTCCAAGGAGACGCGGCTCACCCTC
ATGGAGGAGGTGCTGCTGCTGGGCCTCAAGGACCGCGAGGGTTACACATCTTTCTGGAAT
GATTGCATCTCCTCAGGATTGCGTGGCTGCATGTTAATCGAATTGGCATTGCGGGGGCGT
CTTCAGCTGGAGGCTTGTGGAATGAGGCGTAAAAGTCTGTTAACAAGAAAGGTGATTTGC
AAGTCAGATGCTCCTACAGGGGATGTTCTGCTTGATGAAGCTCTGAAACACATAAAAGAG
ACCCAGCCTCCTGAAACAGTACAAAATTGGATTGAACTGCTTAGTGGTGAAACATGGAAC
CCACTGAAGTTGCACTACCAGCTACGAAATGTCCGTGAACGATTAGCCAAAAATCTAGTG
GAAAAAGGTGTACTGACAACAGAGAAACAGAACTTCCTTCTTTTTGACATGACTACCCAC
CCTCTCACCAACAACAACATCAAACAGCGCCTCATCAAGAAGGTTCAAGAGGCAGTTCTT
GACAAATGGGTGAATGACCCCCACCGCATGGACAAGCGCCTGCTGGCACTGGTGTACTTA
GCCCACGCTTCGGATGTCCTGGAGAACGCTTTTGCCCCCCTCCTGGATGAGCAGTATGAT
TTAGCCACAAAGAGAGTGCGGCAGCTTCTGGATTTAGACCCTGAGGTTGAATGTATGAAA
ACCAACACGAATGAGGTTCTCTGGGCTGTTGTAGCAGCTTTCACAAAG
>Strigops:habroptila_Kakapo_XM_030511227.1_GOLPH3L2_ChrW
ATGACTTCCTTGACCCAGCGCAGCTCCGGCCTGGTGCAGCGCCGTACTGAGGCCTCCCGC
AGC------ACCGCTGCCGGCAAGGAGCGGGGGGCGGGTGGAGGCCCGGAGGATGAAGGC
CGCAGGGACGACCCCGGCGATGATGAGAAGGGCGATTCCAAGGAAATACGGCTCACTCTC
ATGGAAGAGGTGCTGCTCCTGGGCCTCAAGGACCGTGAGGGTTACACATCATTCTGGAAT
GATTGCATCTCCTCGGGATTGCGCGGTTGTATGTTAATTGAATTGGCATTGCGAGGGCGT
CTTCAGTTAGAGGCTTGTGGAATGAGGCGCAAAAGTCTATTATCAAGAAAGGTGATTTGC
AAATCAGATGCTCCTACAGGGGATGTTCTGCTTGATGAAGCTCTTAAACACATAAAAGAG
ACCCAACCTCCTGAAACAGTACAAAATTGGATTGAACTGCTTAGTGGTGAAACATGGAAC
CCATTGAAGTTGCACTACCAACTACGAAATGTCCGTGAACGGTTAGCTAAAAATCTAGTG
GAAAAAGGTGTACTGACAACAGAGAAACAGAACTTCCTTCTTTTTGACATGACTACGCAC
CCTCTCACCAACAACAATATCAAACAGCGCCTCATCAAGAAGGTTCAAGAAGCAGTTGTT
GACAAATGGGTGAATGACCCTCACCGCATGGACAAGCGCTTGCTGGCACTTGTTTATTTA
GCCCATGCTTCAGATGTTCTGGAGAATGCTTTTGCCCCCCTTTTAGATGAGCAGTATGAT
TTAGCCACAAAGAGAGTGCGGCAGCTTCTGGATTTAGACCCTGAGGCTGAATGTATGAAA
GCCAACACAAATGAGGTTTTGTGGGCTGTTGTAGCAGCTTTCACAAAA
>Strigops:habroptila_Kakapo_XM_030512768.1_GOLPH3_ChrZ
ATGACTTCCCTGACCCAGCGGAGCTCCGGCCTGGTGCAGCGCCGGACCGAGGCCTCCCGC
AGC------GCCGCCGCCGACAAGGAGCGAGGAGCGGGGGGCGGTTCGGAGGATGAAGGC
CGCCGGGACGAGTCCGGCGACGACGAGAAGGGCGACTCCAAGGAAACGCGGCTCACCCTC
ATGGAGGAGGTGCTGCTTCTGGGCCTCAAGGACCGTGAGGGTTACACATCATTCTGGAAT
GACTGTATCTCCTCAGGATTGCGTGGTTGTATGTTAATTGAATTGGCACTGCGAGGGCGT
CTTCAGCTAGAGGCTTGTGGGATGAGGCGCAAAAGTCTACTAACAAGAAAAGTGATTTGC
AAGTCAGATGCTCCTACAGGGGATGTTCTGCTTGACGAAGCTCTGAAACACATAAAAGAG
ACGCAACCTCCTGAAACAGTACAAAATTGGATTGAACTGCTTAGTGGTGAAACATGGAAC
CCACTGAAGTTGCACTACCAACTACGAAATGTCCGTGAACGGTTAGCTAAAAATCTAGTG
GAAAAAGGTGTACTGACAACAGAGAAACAGAACTTCCTTCTTTTTGACATGACTACGCAC
CCTCTCACCAACAACAATATCAAACAGCGCCTCATCAAGAAGGTTCAAGAAGCAGTTCTT
GACAAATGGGTGAATGACCCTCACCGCATGGACAAGCGCTTGCTGGCACTTGTTTACTTA
GCCCATGCTTCAGATGTTCTGGAGAACGCTTTTGCCCCCCTTTTGGATGAGCAGTATGAT
TTAGCCACAAAGAGAGTGCGACAGCTTCTGGATTTAGACCCTGAGGTTGAATGTATGAAA
GCCAACACGAATGAGGTTCTCTGGGCTGTTGTAGCAGCTTTCACTAAG
>Pseudopodoces:humilis_Tibetan:ground:tit_XM_005527995.2_GOLPH3_ChrZ?
ATGACTTCCCTGACCCAGCGCAGCTCCGGGCTGGTGCAGCGCCGGACCGAGGCCTCCCGC
AGC---GCCGCCGCCGCCGATAAGGAGCGGGGCGCCGGCGGCGGCCCCGAGGATGAAGGG
CGCCGGGACGACTCCGGTGACGACGAGAAGGGCGATTCCAAGGAAACGCGGCTCACCCTT
ATGGAGGAGGTGCTGCTCCTGGGCCTCAAGGACCGTGAGGGTTACACATCATTCTGGAAC
GATTGCATCTCCTCGGGATTGCGTGGCTGTATGTTAATTGAACTGGCATTGCGGGGGCGT
CTCCAGCTGGAGGCCTGTGGAATGAGGCGCAAAAGTCTGCTAACGAGAAAGGTGATTTGC
AAGTCAGATGCTCCTACAGGGGATGTTCTGCTTGATGAAGCTCTGAAACACATAAAAGAG
ACTCAGCCTGCTGAAACAGTACAAAATTGGATTGAACTGCTTAGTGGTGAAACATGGAAC
CCACTGAAGTTGCACTACCAGCTACGAAATGTCCGTGAGCGGTTGGCTAAAAATCTAGTG
GAAAAAGGTGTACTGACAACAGAGAAACAGAACTTCCTTCTTTTTGACATGACTACACAC
CCTCTCACCAACAACAACATCAAACAGCGCCTCATCAAGAAGGTTCAGGAGGCAGTTCTT
GACAAGTGGGTGAATGACCCCCACCGCATGGACAAGCGCTTGCTGGCGCTCGTGTATTTA
GCCCACGCCTCAGATGTCCTGGAGAACGCTTTTGCTCCCCTCCTGGATGAGCAATATGAT
TTAGCCACCAAGAGAGTGCGGCAACTCCTGGATTTAGACCCTGAGGTTGAATGTATGAAA
ACCAACACGAATGAGGTTCTGTGGGCTGTTGTAGCAGCTTTCACAAAG
>Zonotrichia:albicollis_white:throated:sparrow_XM_005488780.2_GOLPH3
ATGACTTCCCTGACCCAGCGCAGCTCCGGGCTGGTGCAGCGCCGGACCGAGGCCTCCCGC
AGC---GCCGCCGCCGCCGATAAGGAGCGGGGCGCCGGCGGCGGCCCCGAGGATGAAGGG
CGCCGGGACGAGTCCGGTGACGACGAGAAGGGCGATTCCAAGGAAACGCGGCTCACCCTC
ATGGAGGAGGTGCTGCTGCTGGGCCTCAAGGACCGTGAGGGTTACACATCGTTCTGGAAT
GATTGCATCTCCTCAGGATTGCGTGGCTGTATGTTAATTGAATTGGCATTGCGGGGGCGT
CTCCAGCTGGAGGCCTGTGGAATGAGGCGCAAAAGCCTGCTAACGAGAAAGGTGATTTGC
AAGTCAGATGCTCCTACAGGGGATGTTCTGCTTGATGAAGCTCTGAAACACATAAAAGAG
ACCCAGCCTCCTGAAACAGTACAAAATTGGATTGAACTGCTTAGTGGTGAAACATGGAAC
CCACTGAAGTTGCACTACCAACTACGAAATGTCCGCGAGCGGCTAGCTAAAAATCTAGTG
GAAAAAGGTGTACTGACAACAGAGAAACAGAACTTCCTTCTTTTTGACATGACCACGCAC
CCTCTCACCAACAACAACATCAAACAGCGCCTCATCAAGAAGGTCCAGGAGGCAGTTCTT
GACAAGTGGGTGAACGACCCCCACCGTATGGACAAGCGCTTGCTGGCGCTCGTGTACTTA
GCCCATGCCTCAGACGTCCTGGAGAACGCTTTTGCCCCCCTCCTGGATGAGCAGTATGAT
TTAGCCACAAAGAGAGTGCGGCAGCTCCTGGATTTAGACCCTGAGGTTGAATGTATGAAA
TCCAACACGAATGAGGTTCTGTGGGCTGTTGTAGCAGCTTTCACAAAG
>Corapipo:altera_White:ruffed:manakin_XM_027667855.1_GOLPH3L2_ChrW?
ATGACTTCCTTGACCCAGCGTAGCTCCGGGCTGGTGCAGCGCCGGACAGAGGCCTCCCGC
AGC------GCCGCCGCCGACAAGGATCGGGAGGCGGGAGGCGGCTCCGAGGGTGGAGGC
CGCCGGGACGAGCCCGGAGACGACGAGAAGGGCGACTCCAAGGAAACGCGGCTCACCCTT
ATGGAAGAGGTGCTGCTCCTGGGCCTCAAGGACCGTGAGGGTTACACATCATTTTGGAAT
GACTGCATATCCTCGGGATTGCGTGGCTGTATGTTAATCGAATTGGCATTGCGGGGGCGT
CTTCAGTTAGAGGCTTGTGGAATGAGGCGTAAAAGTCTATTGACAAGAAAGGTGATTTGC
AAGTCAGATGCTCCTACAGGGGATGTTCTGCTTGATGAAGCTCTGAAACACATAAAAGAG
ACCCAACCTCCTGAAACAGTACAAAATTGGATTGAACTGCTTAGTGGTGAAACATGGAAT
CCACTGAAGTTGCACTACCAATTGCGAAATGTCCGTGAAAGGTTAGCTAAAAATCTAGTG
GAAAAAGGCGTACTGACAACAGAAAAACAGAACTTCCTTCTTTTTGACATGACTACACAC
CCTCTCACCAACAACAATATCAAACAGCGCCTCATCAAAAAGGTTCAAGAAGCGGTTCTT
GACAAATGGGTGAATGACCCCCACCGCATGGACAAGCGCTTGCTGGCACTTGTTTATTTA
GCCCATGCTTCAGATGTTCTGGAGAACGCTTTTGCCCCTCTTCTGGATGAGCAGTATGAT
TTAGCCACAAAGAGAGTGCGGCAGCTTTTGGATTTAGACCCTGAGGTTGAATGTATGAAA
GCCAACATGAATGAGGTTCTATGGGCTGTTGTAGCAGCTTTCACAAAA
>Corapipo:altera_White:ruffed:manakin_XM_027634816.1_GOLPH3
ATGACTTCCCTGACCCAGCGCAGCTCCGGGCTGGTGCAGCGCCGGACCGAGGCCTCCCGC
AGCGCCGCCGCCGCCGCCGACAAGGAGCGGGGCGCCGGCGGTGGCTCCGACGATGAAGGG
CGCCGGGACGAGCCCGGCGATGACGAGAAGGGCGATTCCAAGGAGACGCGGCTCACCCTC
ATGGAGGAGGTGCTGCTGCTGGGCCTCAAGGACCGCGAGGGTTACACATCTTTCTGGAAT
GATTGCATCTCCTCAGGATTGCGTGGCTGCATGTTAATCGAATTGGCATTGCGGGGGCGT
CTTCAGCTGGAGGCTTGTGGAATGAGGCGTAAAAGTCTGTTAACAAGAAAGGTGATTTGC
AAGTCAGATGCTCCAACAGGGGATGTTCTGCTTGATGAAGCTCTGAAACACATAAAAGAG
ACCCAGCCTCCTGAAACAGTACAAAATTGGATTGAACTGCTTAGTGGTGAAACATGGAAC
CCACTGAAGTTGCACTACCAGCTACGAAATGTCCGTGAACGGTTAGCCAAAAATCTAGTG
GAAAAAGGTGTACTGACAACAGAGAAACAGAACTTCCTTCTTTTTGACATGACTACCCAC
CCTCTCACCAACAACAACATCAAACAGCGCCTCATCAAGAAGGTTCAAGAGGCAGTTCTT
GACAAATGGGTGAACGACCCCCACCGCATGGACAAGCGCCTGCTGGCACTGGTGTACTTA
GCCCACGCCTCGGATGTCCTGGAGAACGCTTTTGCCCCCCTCCTGGATGAGCAGTATGAT
TTAGCCACAAAGAGAGTGCGGCAGCTTCTGGATTTAGACCCTGAGGTTGAATGTATGAAA
ACCAACACAAATGAGGTTCTCTGGGCTGTTGTAGCAGCTTTCACAAAG
>Pipra:filicauda_Wire:tailed:manakin_XM_027745657.1_GOLPH3
ATGACTTCCCTGACCCAGCGCAGCTCCGGGCTGGTGCAGCGCCGGACCGAGGCCTCCCGC
AGCGCCGCCGCCGCCGCCGACAAGGAGCGGGGCGCCGGCGGTGGCTCCGACGATGAAGGG
CGCCGGGATGAGCCCGGCGACGACGAGAAGGGCGATTCCAAGGAGACGCGGCTCACCCTC
ATGGAGGAGGTGCTGCTGCTGGGCCTCAAGGACCGCGAGGGTTACACATCTTTCTGGAAT
GATTGCATCTCCTCAGGATTGCGTGGCTGCATGTTAATCGAATTGGCATTGCGGGGGCGT
CTTCAGCTGGAGGCTTGTGGAATGAGGCGTAAAAGTCTGTTAACAAGAAAGGTGATTTGC
AAGTCAGATGCTCCTACAGGGGATGTTCTGCTTGATGAAGCTCTGAAACACATAAAAGAG
ACCCAGCCTCCTGAAACAGTACAAAATTGGATTGAACTGCTTAGTGGTGAAACATGGAAC
CCACTGAAGTTGCACTACCAGCTACGAAATGTTCGTGAACGGTTAGCCAAAAATCTAGTG
GAAAAAGGTGTACTGACAACAGAGAAACAGAACTTCCTTCTTTTTGACATGACTACCCAC
CCTCTCACCAACAACAACATCAAACAGCGCCTCATCAAGAAGGTTCAAGAAGCAGTTCTT
GACAAATGGGTGAACGACCCCCACCGCATGGACAAGCGCCTGCTGGCACTGGTGTACTTA
GCCCACGCCTCGGATGTCCTGGAGAACGCTTTTGCCCCCCTCCTGGATGAGCAGTATGAT
TTAGCCACAAAGAGAGTGCGGCAGCTTCTGGATTTAGACCCTGAGGTTGAATGTATGAAA
ACCAACACGAATGAGGTTCTCTGGGCTGTTGTAGCAGCTTTCACAAAG
>Alligator:sinensis_Chinese:alligator_XM:025198475.1_GOLPH3_ChrZ?
------------------------------------------------------------
------------------------------------------------------------
------------------------------------------------------------
---------------------------------------GGTTACACATCCTTCTGGAAT
GATTGCATCTCCTCTGGGTTGCGTGGCTGTATGTTAATTGAACTGGCATTGAGAGGGCGA
CTTCAGCTGGAGGCATGTGGAATGAGGCGCAAAAGTTTATTAACAAGAAAGGTTATCTGC
AAGTCAGATGCTCCTACAGGGGATGTTCTACTTGACGAAGCTCTGAAGCATATTAAGGAA
ACCCAGCCTCCTGAAACAGTGCAGAACTGGATCGAGCTACTTAGTGGTGAAACGTGGAAT
CCGTTAAAATTACACTACCAGTTACGAAACGTGCGTGAACGATTAGCTAAAAACCTAGTG
GAAAAAGGTGTATTGACGACAGAGAAACAGAACTTCCTTCTTTTTGACATGACTACTCAT
CCCCTCACCAACAACAATATAAAACAGCGCCTCATCAAGAAAGTTCAAGAAGCAGTTCTT
GACAAATGGGTGAATGACCCTCACCGCATGGACAAACGCTTGCTGGCTCTCATTTACTTA
GCCCATGCTTCAGATGTCCTTGAGAACGCTTTTGCCCCTCTTTTGGATGAGCAGTATGAT
TTAGCCACAAAAAGAGTGCGGCAACTTCTGGATTTAGACCCTGAAGGTGAAGGTGCGAAG
ACCAATACGAATGAGGTCCTGTGGGCTGTTGTAGCAGCTTTCACAAAA
>Alligator:mississippiensis_American:alligator_XM:019496087.1_GOLPH3_ChrZ?
------------------------------------------------------------
------------------------------------------------------------
------------------------------------------------------------
---------------------------------------GGTTACACATCCTTCTGGAAT
GATTGCATCTCCTCTGGGTTGCGTGGCTGTATGTTAATTGAACTGGCATTGAGAGGGCGA
CTTCAACTGGAGGCATGTGGAATGAGGCGCAAAAGTTTATTAACAAGAAAGGTTATCTGC
AAGTCAGATGCTCCTACAGGGGATGTTCTACTTGACGAAGCTCTGAAGCATATTAAGGAA
ACCCAGCCTCCTGAAACAGTGCAGAACTGGATCGAGCTACTTAGTGGTGAAACGTGGAAT
CCGTTAAAATTACACTACCAGTTACGAAACGTGCGTGAACGATTAGCTAAAAACCTAGTG
GAAAAAGGTGTATTGACGACAGAGAAACAGAACTTCCTTCTTTTTGACATGACTACTCAT
CCCCTCACCAACAACAATATAAAACAGCGCCTCATCAAGAAAGTTCAAGAAGCAGTTCTT
GACAAATGGGTGAATGACCCTCACCGCATGGACAAACGCTTGCTGGCTCTCATTTACTTA
GCCCATGCTTCAGATGTCCTTGAGAACGCTTTTGCCCCTCTTTTGGATGAGCAGTATGAT
TTAGCCACAAAAAGAGTGCGGCAACTTCTGGATTTAGACCCTGAAGGTGAAGGTGCGAAG
ACCAATACTAATGAGGTCCTGTGGGCTGTTGTAGCAGCTTTCACAAAA
>Crocodylus:porosus_Australian:saltwater:crocodile_XM_019531917.1_GOLPH3
NNNNNNNNNNNNNNNNNNNNNNNNNNNNNNNNNNNNNNNNNNNNNNNNNNNNNNNNNNNN
NNN------NNNNNNNNNNNNNNNNNNNNNNNNNNNNNNNNNNNNNNNNNNNNNNNNNNN
NNNNNNNNNNNNNNNNNNNNNNNNNNNNNNNNTGACTCGAAGGAGACGCGGCTTACGCTC
ATGGAGGAGGTGCTGCTGCTGGGCCTCAAGGACCGAGAGGGTTACACATCCTTCTGGAAT
GATTGCATCTCCTCTGGGTTGCGTGGCTGTATGTTAATTGAACTGGCATTGAGAGGGCGA
CTTCAGCTGGAGGCATGTGGAATGAGGCGCAAAAGTTTATTAACAAGAAAGGTTATCTGC
AAGTCAGATGCTCCTACAGGGGATGTTCTACTTGACGAAGCTCTGAAGCATATTAAGGAA
ACCCAGCCTCCTGAAACAGTGCAGAACTGGATCGAGCTACTTAGTGGTGAAACGTGGAAT
CCGTTAAAATTACACTACCAGTTACGAAATGTGCGTGAACGATTAGCTAAAAACCTAGTG
GAAAAAGGTGTATTGACAACAGAGAAACAGAACTTCCTTCTTTTTGACATGACTACTCAT
CCTCTCACCAACAACAATATAAAACAGCGCCTCATCAAGAAAGTTCAAGAAGCAGTTCTT
GACAAATGGGTGAATGACCCTCACCGCATGGACAAACGCTTGCTGGCTCTCATTTACTTA
GCCCATGCTTCAGATGTCCTTGAGAACGCTTTTGCCCCTCTTTTGGATGAGCAGTATGAT
TTAGCCACAAAGAGAGTGCGGCAACTTCTGGATTTAGACCCTGAAGCTGAAAGTGTGAAG
ACCAACACGAATGAGGTCCTGTGGGCTGTTGTAGCAGCTTTCACAAAA
>Gavialis:gangeticus_Gharial_XM_019518278.1_GOLPH3
NNNNNNNNNNNNNNNNNNNNNNNNNNNNNNNNNNNNNNNNNNNNNNNCGAGGCCTCCCGC
AGCGCCGCCGCCGCCGCAGACAAGGAGCGCGGGGCCGGGCCGGGTGCCGAGGACGAGGGC
CGCCGGGACGAGCCGGGCGACGACGAGAAGGGCGACTCGAAGGAGACGCGGCTCACGCTT
ATGGAGGAGGTGCTGCTGCTGGGCCTCAAGGACCGAGAGGGTTACACATCCTTCTGGAAT
GATTGCATCTCCTCTGGGTTGCGTGGCTGTATGTTAATTGAACTGGCATTGAGAGGGCGA
CTTCAGCTGGAGGCATGTGGAATGAGGCGCAAAAGTTTATTAACAAGAAAGGTTATCTGC
AAGTCAGATGCTCCTACAGGGGATGTTCTACTTGACGAAGCTCTGAAGCATATTAAGGAA
ACCCAGCCTCCCGAAACAGTGCAGAACTGGATCGAGCTACTTAGTGGTGAAACGTGGAAT
CCGTTAAAATTACACTACCAGTTACGAAATGTGCGTGAACGATTAGCTAAAAACCTAGTG
GAAAAAGGTGTATTGACAACAGAGAAACAGAACTTCCTTCTTTTTGACATGACTACTCAT
CCTCTCACCAACAACAATATAAAACAGCGCCTCATCAAGAAAGTTCAAGAAGCAGTTCTT
GACAAATGGGTGAATGACCCTCACCGCATGGACAAACGCTTGCTGGCTCTCATTTACTTA
GCCCATGCTTCAGATGTCCTTGAGAACGCTTTTGCCCCTCTTTTGGATGAGCAGTATGAT
TTAGCCACAAAGAGAGTGCGGCAACTTCTGGATTTAGACCCTGAAGCTGAAAGTGGGAAG
GCCAACACGAATGAGGTCCTGTGGGCTGTTGTAGCAGCTTTCACAAAA
>Chelonoidis:abingdonii_Abingdon:island:giant:tortoise_XM:032771266.1_GOLPH3
------------------------------------------------------------
------------------------------------------------------------
------------------------------------------------------------
---------------------------------------GGTTACACATCTTTTTGGAAT
GATTGTATCTCCTCGGGGTTGCGTGGCTGCATGTTAATTGAATTGGCATTGAGAGGACGT
CTTCAACTGGAGGCATGTGGAATGAGGCGCAAAAGTCTATTAACAAGAAAGGTGATCTGC
AAGTCAGATGCTCCCACAGGGGATGTTCTACTTGATGAAGCTCTGAAGCACATTAAGGAA
ACCCAGCCTCCTGAAACAGTACAAAACTGGATTGAACTGCTTAGTGGTGAGACATGGAAC
CCATTAAAATTGCACTACCAGTTACGAAATGTGCGTGAACGATTAGCTAAAAACCTAGTG
GAAAAAGGTGTATTGACGACAGAGAAACAGAACTTCCTTCTTTTTGACATGACTACCCAC
CCTCTCACCAACAACAACATAAAACAGCGCCTCATCAAGAAAGTTCAAGAAGCAGTTCTT
GACAAATGGGTGAATGACCCTCACCGCATGGACAAGCGCTTGCTGGCTCTCATTTACTTA
GCCCATGCTTCAGATGTCCTTGAGAACGCTTTTGCCCCCCTACTGGATGAGCAGTATGAT
TTAGCCACAAAGAGAGTGCGGCAGCTCCTGGATTTAGACCCTGAAGTTGAATGTCTGAAG
GCCAACACAAATGAGGTCCTCTGGGCTGTTGTAGCTGCCTTCACAAAA
>Pelodiscus:sinensis_Chinese:soft:shelled:turtle_XM:014570202.1_GOLPH3
------------------------------------------------------------
------------------------------------------------------------
------------------------------------------------------------
---------------------------------------GGTTACACATCTTTTTGGAAT
GATTGCATCTCCTCTGGATTGCGTGGCTGCATGTTAATTGAATTGGCATTGAGAGGACGT
CTTCAACTGGAGGCATGTGGAATGAGGCGTAAAAGTTTGCTAACAAGAAAGGTGATCTGC
AAGTCAGATGCTCCCACAGGTGATGTTCTGCTTGATGAAGCTCTGAAACACATTAAGGAA
ACCCAGCCTCCCGAAACAGTACAAAACTGGATTGAACTGCTTAGTGGTGAGACATGGAAT
CCATTAAAATTGCACTACCAGTTACGAAACGTGCGTGAACGATTAGCTAAAAACCTAGTG
GAAAAAGGAGTATTGACGACGGAGAAACAGAACTTCCTTCTTTTTGACATGACTACCCAC
CCTCTCACCAACAACAATATAAAACAGCGCCTCATCAAGAAAGTTCAAGAAGCAGTTCTT
GACAAATGGGTGAATGACCCTCACCGCATGGACAAGCGCTTGCTGGCTCTCATTTACTTA
GCCCATGCTTCAGATGTCCTTGAGAACGCTTTTGCCCCCCTACTGGATGAGCAGTATGAT
TTAGCCACAAAGAGAGTGCGGCAGCTTCTGGATTTAGACCCGGAAGTTGAATGTCTAAAG
GCCAACACAAATGAGGTCCTGTGGGCTGTTGTAGCAGCCTTCACAAAA
>Chelonia:mydas_Green:sea:turtle_XM_027831540.1_GOLPH3
------------------------------------------------------------
------------------------------------------------------------
------------------------------------------------------------
---------------------------------------GGTTACACGTCTTTTTGGAAT
GATTGTATCTCCTCTGGATTGCGTGGCTGTATGTTAATTGAATTGGCATTGAGAGGACGT
CTTCAACTGGAGGCGTGTGGAATGAGGCGCAAAAGTCTATTAACAAGAAAGGTGATCTGC
AAGTCAGATGCTCCCACCGGGGATGTTCTACTTGATGAAGCTCTGAAGCACATAAAGGAA
ACCCAGCCTCCTGAAACAGTACAAAACTGGATTGAACTGCTTAGTGGTGAGACATGGAAT
CCATTAAAATTGCACTACCAGTTACGAAATGTGCGTGAACGATTAGCTAAAAACCTAGTG
GAAAAAGGTGTATTGACGACAGAGAAACAGAACTTCCTTCTTTTTGACATGACTACCCAC
CCTCTCACCAACAACAATATAAAACAGCGCCTCATCAAGAAAGTTCAAGAAGCAGTTCTT
GACAAATGGGTAAATGACCCTCACCGCATGGACAAGCGCTTGCTGGCTCTCATTTACTTA
GCCCATGCTTCAGATGTCCTTGAGAACGCTTTTGCCCCTCTACTGGATGAGCAGTATGAT
TTAGCCACAAAGAGAGTGCGGCAGCTTCTGGATTTAGACCCTGAAGTTGAATGTCTGAAG
GCCAACACAAATGAGGTCCTGTGGGCTGTTGTAGCCGCCTTCACAAAA
>Terrapene:carolina:triunguis_Three:toed:box:turtle_XM_024203076.3_GOLPH3
ATGACTTCCCTGACCCAGCGCAGCTCGGGCCTGGTGCAGCGCCGCACCGAGGCCTCCCGC
AGC------GCCGCCGCCGACAAGGAGCGGGTGGCCGGGGGCGGCCCGGAGGAGGAGGGC
CGCCGGGACGAGCAGGGCGACGACGAGAAGGGCGACTCCAAGGAAACCCGGCTCACCCTG
ATGGAGGAGGTGCTGCTGCTGGGCCTCAAGGACCGAGAGGGTTACACATCTTTTTGGAAT
GATTGTATCTCCTCTGGGTTGCGTGGCTGCATGTTAATTGAATTGGCATTGAGAGGACGT
CTTCAACTGGAGGCATGTGGAATGAGGCGCAAAAGTCTATTAACAAGAAAGGTGATCTGC
AAGTCAGATGCTCCCACAGGGGATGTTCTACTTGATGAAGCTCTGAAGCACATTAAGGAA
ACCCAGCCTCCTGAAACAGTACAAAACTGGATTGAACTGCTTAGTGGTGAGACATGGAAT
CCATTAAAATTGCACTACCAGTTACGAAATGTGCGTGAACGATTAGCTAAAAACCTAGTG
GAAAAAGGTGTATTGACGACAGAGAAACAGAACTTCCTTCTTTTTGACATGACTACCCAC
CCTCTCACCAACAACAATATAAAACAGCGTCTCATCAAGAAAGTTCAAGAAGCAGTTCTT
GACAAATGGGTGAATGACCCTCACCGCATGGACAAGCGCTTGCTGGCTCTCATTTACTTA
GCCCATGCTTCAGATGTTCTTGAGAACGCTTTTGCTCCCCTACTGGATGAGCAGTATGAT
TTAGCCACAAAGAGAGTGCGGCAGCTTCTGGATTTAGACCCTGAAGTTGAATGTCTGAAG
GCCAACACAAATGAGGTCCTCTGGGCTGTTGTAGCTGCCTTCACAAAA
>Anser:cygnoides_Swan:goose_ENSACDG00005015912_GOLPH3
ATGACTTCCCTCACCCAGCGCAGCTCCGGCCTGGTGCAGCGCCGCACCGAGGCTTCCCGC
AGC---GCCGCGGCCGCCGACAAGGAGCGGGGGGCCGGCGGCGGCCCCGAGGACGAAGGC
CGCCGGGACGAGCCGGGGGACGACGAGAAGGGCGACTCCAAGGAAACGCGGCTCACCCTG
ATGGAGGAGGTGCTGCTCCTCGGCCTCAAGGACCGCGAGGGTTACACATCGTTCTGGAAT
GATTGCATCTCCTCAGGATTGCGTGGCTGCATGTTAATCGAATTGGCATTGCGAGGGCGT
CTTCAGCTAGAGGCTTGTGGAATGCGACGCAAAAGTCTATTGACCAGAAAGGTGATTTGC
AAGTCAGATGCTCCTACAGGGGATGTTCTGCTTGATGAAGCTCTGAAACACATAAAAGAG
ACCCAGCCTCCTGAAACAGTACAAAATTGGATTGAACTGCTTAGTGGTGAAACATGGAAC
CCATTAAAGTTGCACTACCAGTTACGAAATGTCCGTGAACGGTTAGCTAAAAATCTAGTG
GAAAAAGGTGTACTGACAACAGAGAAACAGAACTTCCTTCTTTTTGACATGACTACGCAC
CCTCTCACCAACAACAATATCAAACAGCGCCTCATCAAGAAGGTTCAAGAAGCAGTTCTT
GACAAATGGGTGAATGACCCCCACCGCATGGACAAGCGCTTGCTGGCACTCGTTTATTTA
GCCCATGCTTCAGATGTTCTGGAGAACGCTTTTGCCCCCCTTTTGGATGAGCAGTATGAT
TTAGCCACAAAGAGAGTGCGGCAGCTTCTGGATTTAGACCCTGAGGTTGAATGTATGAAA
GCCAACACGAATGAGGTTCTGTGGGCTGTTGTAGCAGCATTCACAAAA
>Anser:cygnoides_Swan:goose_KZ156498.1_GOLPH3L2
ATGACTTCCCTTACCCAGCGCAGCTCCGGCCTGGTGCAGCGCCGCACCGAGGCCTCCCGC
AGCGCCGCCGCCGCCGCCGCCAAGGAGCGGGGGACTGGCGGCGGCCTGGAGGACGAAGGC
CGTCGGGACGAGCCGGGGGACGACGAGAAGGGCGACTCCAAGGAAACGCGGCTCACCCTC
ATGGAGGAGGTGCTACTCCTCGGCCTCAAGGACCGCGNNGGTTACACTTCATTTTGGAAT
GATTGCATCTCCTCAGGTTTGCGTGGATGCATGTTAATCGAATTGGCATTGCGAGGGCGT
CTTCAGCTAGAGGCTTGTGGAATGAGGCGCAAAAGTCTGTTGACAAGAAAGGTGATTTGC
AAGTCAGATACTTCTACAGGGGATGTTCTGCTTGATGAAGCTCTGAAACACATAAAAGAG
ACCCAACCTCCTGAAACAGTACAAAATTGGATTGAACTGCTTAGT---------------
------------------------------------------------------------
------------------------------------------------------------
------------------------------------------------------------
------------------------------------------------------------
------------------------------------------------------------
------------------------------------------------------------
------------------------------------------------
>Anas:platyrhynchos_Mallard_ENSAPLG00020007622_Chr22
------------------------------------------------------------
------------------------------------------------------------
------------------------------------------------------------
---------------------------------------GGTTACACTTCATTTTGGAAT
GATTGCATCTCCTCAGGTTTGCGTGGCTGCATGTTAATCGAATTGGCATTGCGAGGGCGT
CTTCAGCTAGAGGCTTGCGGAATTAGGCGCAAAAGTCTATTGACAAGAAAGGTGATTTGC
AAGTCAGATACTTCTACAGGGGATGTTCTGCTTGATGAAGCTCTGAAACACATAAAGGAG
ACCCAACCTCCTGAAACAGTACAAAATTGGATTGAACTGCTTAGTGGTGAAACATGGAAC
CCATTAAAGTTGCACTACCAGTTACGAAATGTCCGTGAACGGTTAGCTAAAAATCTAGTG
GAAAAAGGTGTACTGACAACAGAGAAACAGAACTTCCTTCTTTTTGACATGACTACGCAC
CCTCTCACCAACAACAATATCAAACAGCGCCTCATCAAGAAGGTTCAAGAAGCAGTTCTT
GACAAATGGGTGAATGACCCCCACCGCATGGACAAGCGCTTGTTGGCACTCGTTTATTTA
GCCCATGCTTCAGATGTTCTGGAGAACGCTTTTGCCCCCCTTTTGGATGAGCAGTATGAT
TTAGCGACAAAGAGAATGCGGCAGCTTCTGGATTTAGACCCTGAGGTTGAATGTATGAAA
GCCAACACGAATGAGGTTCTGTGGGCTGTTGTAGCAGCTTTCACAAAA
>Anas:platyrhynchos_Mallard_ENSAPLG00020009078_GOLPH3_ChrZ
ATGACTTCCCTCACCCAGCGCAGCTCCGGCCTGGTGCAGCGCCGCACCGAGGCTTCCCGC
AGC---GCCGCGGCCGCCGACAAGGAGCGGGGGGCCGGCGGCGGCCCCGAGGACGAAGGG
CGGCGGGACGAGCCGGGGGACGACGAGAAGGGCGACTCCAAGGAGACGCGGCTCACCCTG
ATGGAGGAGGTGCTGCTCCTCGGCCTCAAGGACCGCGAGGGTTACACATCGTTCTGGAAT
GATTGCATCTCCTCAGGATTGCGTGGCTGCATGCTAATCGAATTGGCATTGCGAGGGCGT
CTTCAGCTAGAGGCTTGTGGAATGAGACGCAAAAGTCTATTGACCAGAAAGGTGATCTGC
AAGTCAGATGCTCCTACAGGGGATGTTCTGCTTGATGAAGCTCTGAAACACATAAAAGAG
ACCCAGCCTCCTGAAACAGTACAAAATTGGATTGAACTGCTTAGTGGTGAAACATGGAAC
CCATTAAAGTTGCACTACCAGTTACGAAATGTCCGTGAACGGTTAGCTAAAAATCTGGTG
GAAAAAGGTGTACTGACAACAGAGAAACAGAACTTCCTTCTTTTTGACATGACTACGCAC
CCACTCACCAACAACAATATCAAACAGCGCCTCATCAAGAAGGTTCAAGAAGCAGTTCTT
GACAAATGGGTGAATGACCCCCACCGCATGGACAAGCGCTTGCTGGCACTCGTTTATTTA
GCCCATGCTTCAGATGTTCTGGAGAACGCTTTTGCCCCCCTTTTGGATGAGCAGTATGAT
TTAGCCACAAAGAGAGTGCGGCAGCTTCTGGATTTAGACCCTGAGGTTGAATGTATGAAA
GCCAACACGAATGAGGTTCTGTGGGCTGTTGTAGCAGCTTTCACAAAA
>Anas:platyrhynchos_Mallard_ENSAPLG00020007603_Chr22
ATGACTTCCCTTACCCAGCGCAGCTCCGGCCTGGTGCAGCGCCGTACTGAGGCCTCCCGC
AGT---GCCGCCGCCGCCGACAAGGAGTGGGGGGCTGGCGGCGGCCTGGAGGACGAAGGC
CACCGAGATGAGCTGGGGGATGACGAAAAGGGCGACTCCAAGGAAACGCGGCTCACCCTC
ATGGAGGAAGTGCTACTCCTCGGCCTCAAGGACCGCGAGGGTTACACTTCATTTTGGAAT
GATTGCATCTCCTCAGGTTTGCGTGGCTGCATGTTAATCGAATTGGCATTGCGAGGGCGT
CTTCAGCTAGAGGCTTGCGGAATTAGGCGCAAAAGTCTATTGACAAGAAAGGTGATTTGC
AAGTCAGATACTTCTACAGGGGATGTTCTGCTTGATGAAGCTCTGAAACACATAAAGGAG
ACCCAACCTCCTGAAACAGTACAAAATTGGATTGAACTGCTTAGTGGTGAAACATGGAAC
CCATTAAAGTTGCACTACCAGTTACGAAATGTCCGTGAACGGTTAGCTAAAAATCTAGTG
GAAAAAGGTGTACTGACAACAGAGAAACAGAACTTCCTTCTTTTTGACATGACTACGCAC
CCTCTCACCAACAACAATATCAAACAGCGCCTCATCAAGAAGGTTCAAGAAGCAGTTCTT
GACAAATGGGTGAATGACCCCCACCGCATGGACAAGCGCTTGTTGGCACTCGTTTATTTA
GCCCATGCTTCAGATGTTCTGGAGAACGCTTTTGCCCCCCTTTTGGATGAGCAGTATGAT
TTAGCGACAAAGAGAATGCGGCAGCTTCTGGATTTAGACCCTGAGGTTGAATGTATGAAA
GCCAACACGAATGAGGTTCTGTGGGCTGTTGTAGCAGCTTTCACAAAA
>Ring-necked:pheasant_Phasianus:colchicus_GOLPH3L2
ATGACTTCCCTCACCCAGCGCTGTTCCGGTCTGGTGCAGCGCCGGACCGAGGCTTCCCGC
AGC---------GCTGCCGACGAGGAGCGAGGAGCTAGGGGTGGCCTAGAGAACGAAGGC
CGCCGGGACGAGCTGGGCGACGACGAGAAGGGAGATTCCAAGCAAACGCGGCTCACTCTC
ATGGAGGAGGTGCTGCTTCTGGGCCTTAAGGATCGTGAGGGTTACACATCATTCTGGAAT
GATTGCATCTCCTCAGGATTACGTGGCTGCATGTTAATTGAATTGTCATTGCGAGGGCGT
CTTCAGCTAGAGGCTTGTGGAATGAGGCGCAAAAGTCTATTGACAAGAAAGGTGATTTGC
AAATCAGATGTTCCTACAGGGGATGTTCTGCTTGATGAAGCTCTGAAACACATAAAAGAG
ACCCAGCCTCCTGAAACAATACAAAATTGGATTGAACTGCTTAGTGGTGAAACGTGGAAT
CCATTAAAGTTGCACTACCAGTTACGAAATGTCCGTGAACGGTTAGCTAAAAATCTAGTG
GAAAAAGGTGTACTGACAACAGAGAAACAGAATTTCCTTCTTTTTGACATGACTACACAT
CCTCTCACAAACAACAATATCAAACAGCGTCTCATCAAGAAGGTTCAAGAAGCAGTTCTT
GACAAATGGGTGAATGACCCCCATCGCATGGACAAGCGCTTGCTGGCACTCATATATTTA
GCCCATGCTTCAGATGTTCTGGAAAATGCTTTTGCCCCCCTCTTGGACGAGCTGTATGAT
TTAGCCACAAAGAGAGTACGGCAGCTTCTGGATTTAGACCCTGAGGTTGAATGTATGAAA
GCCAACACAAATGAGGTTCTGTGGGCTGTTGTAGCAGCTTTCACAAAA
>Ring-necked:pheasant_Phasianus:colchicus_ENSPCLG00000014972_GOLPH3
ATGACGTCCCTCACGCAGCGCAGCTCCGGCCTGGTGCAGCGCCGCACCGAGGCGTCCCGC
AGC------GCCGCCGCCGACAAGGAGAGGGGGGCCGGGGGCGGCCCGGAGGACGAAGGC
CGCCGGGAAGAGCCGGGAGACGACGAGAAGGGAGACTCCAAGGAAACGCGGCTCACCCTG
ATGGAGGAGGTGCTGCTCCTGGGCCTCAAGGACCGCGAGGGTTACACATCCTTCTGGAAT
GATTGCATCTCCTCAGGATTGCGTGGCTGCATGCTAATTGAACTTGCATTGCGTGGACGT
CTTCAGCTAGAGGCTTGTGGAATGAGGCGCAAAAGTCTGCTGACTAGAAAAGTGATTTGC
AAGTCTGATGCACCTACAGGGGATGTTCTGCTTGACGAAGCTCTGAAACACATAAAAGAG
ACCCAGCCTCCTGAAACAGTACAAAATTGGATTGAACTGCTTAGTGGTGAAACATGGAAT
CCATTAAAGTTGCACTACCAGTTACGAAATGTCCGTGAACGGTTAGCTAAAAATCTAGTG
GAAAAAGGTGTACTGACAACAGAGAAACAGAACTTCCTTCTTTTTGACATGACTACGCAT
CCTCTCACCAACAACAACATCAAACAGCGCCTCATCAAGAAGGTTCAAGAGGCAGTTCTT
GACAAATGGGTGAATGACCCCCACCGCATGGACAAGCGTTTGCTGGCACTCGTTTATTTA
GCCCATGCTTCAGATGTCCTGGAGAACGCTTTTGCCCCCCTTTTGGATGAGCAGTATGAT
TTAGCCACAAAGAGAGTGCGGCAGCTTCTGGATTTAGACCCTGAGGTTGAATGTATGAAA
GCCAACACAAATGAGGTTCTGTGGGCTGTTGTAGCAGCTTTCACAAAA
>Columba:livia_rock:pigeon_XM_013370272.2_Columbiforme_GOLPH3_Partial
------------------------------------------------------------
------------------------------------------------------------
------------------------------------------------------------
---------------------------------------GGTTACACATCATTCTGGAAT
GATTGCATCTCCTCAGGATTGCGTGGCTGTATGTTAATTGAATTGGCATTGCGAGGGCGT
CTTCAGCTAGAGGCTTGTGGAATGAGGCGCAAAAGTCTGTTAACAAGAAAGGTGATTTGC
AAGTCAGATGCTCCCACAGGGGATGTTCTGCTTGATGAAGCTCTGAAACACATAAAAGAG
ACCCAACCTCCTGAAACAGTACAAAATTGGATTGAACTGCTTAGTGGTGAAACATGGAAC
CCATTGAAGTTGCACTACCAACTACGAAATGTCCGTGAACGGTTAGCTAAAAATCTAGTG
GAAAAAGGTGTACTGACAACAGAGAAACAGAACTTCCTTCTTTTTGACATGACTACGCAC
CCTCTCACCAACAACAATATCAAGCAGCGCCTCATCAAGAAGGTTCAGGAAGCAGTTCTT
GACAAGTGGGTGAATGACCCTCACCGTATGGACAAGCGCTTGCTGGCACTGGTTTATTTA
GCCCATGCTTCAGATGTTCTGGAGAACGCTTTTGCGCCTCTTTTGGATGAGCAGTATGAT
TTAGCCACAAAGAGAGTGCGGCAGCTTCTGGATTTAGACCCTGAGGTTGAATGTATGAAA
GCCAACACGAATGAGGTTCTGTGGGCTGTTGTAGCAGCTTTCACAAAA
>Mesitornis:unicolor_brown:roatelo_XM_010181862.1_Gruiforme_GOLPH3_partial
------------------------------------------------------------
------------------------------------------------------------
------------------------------------------------------------
---------------------------------------GGTTACACATCGTTCTGGAAT
GATTGCATCTCCTCAGGATTGCGAGGCTGCATGTTAATTGAATTGGCATTGCGAGGGCGT
CTTCAGCTAGAGGCTTGTGGAATGAGGCGCAAAAGTCTATTAACGAGAAAGGTGATTTGC
AAGTCGGATGCTCCTACAGGGGATGTTCTGCTTGATGAAGCTCTGAAACACATAAAAGAG
ACCCAGCCTCCTGAAACAGTACAAAATTGGATTGAACTGCTTAGTGGTGAAACATGGAAC
CCATTGAAGTTGCACTACCAACTACGAAATGTTCGTGAACGCTTAGCAAAAAATCTAGTG
GAAAAAGGTGTATTGACAACAGAGAAACAGAACTTCCTTCTTTTTGACATGACCACGCAC
CCTCTCACCAACAACAATATCAAACAGCGCCTCATCAAGAAAGTTCAAGAAGCGGTCCTT
GACAAATGGGTTAATGACCCTCACCGCATGGACAAGCGCTTGCTGGCACTTGTTTATTTA
GCCCATGCTTCAGATGTTCTGGAGAACGCTTTTGCCCCCCTTTTGGATGAGCAGTATGAT
TTAGCCACAAAAAGAGTGCGGCAGCTTCTGGATTTAGACCCTGAGGTTGAATGTATGAAA
GCCAACACAAATGAGGTTCTGTGGGCTGTTGTAGCAGCTTTCACAAAA
>Pterocles:gutturalis_yellow:throated:sandgrouse_XM_010084425.1_Ciconiiformes_GOLPH3_partial
------------------------------------------------------------
------------------------------------------------------------
------------------------------------------------------------
---------------------------------------GGTTATACGTCATTCTGGAAT
GACTGCATCTCCTCAGGATTGCGTGGCTGTATGTTAATTGAATTGGCATTGCGAGGGCGT
CTTCAGCTAGAGGCTTGTGGAATGAGGCGCAAAAGTCTATTAACAAGAAAGGTGATATGC
AAGTCAGATGCTCCTACAGGGGATGTTCTGCTTGATGAAGCTCTGAAACACATAAAAGAG
ACACAGCCTCCTGAAACAGTGCAAAATTGGATTGAGTTGCTTAGTGGTGAAACATGGAAC
CCATTGAAGTTGCACTACCAGCTACGAAATGTCCGAGAACGCTTAGCTAAAAATCTAGTG
GAAAAAGGTGTACTGACAACAGAGAAACAGAACTTCCTTCTTTTTGACATGACTACGCAC
CCTCTCACCAACAACAATATCAAACAGCGCCTCATCAAGAAGGTTCAAGAAGCAGTTCTT
GACAAATGGGTGAATGACCCTCACCGCATGGACAAGCGCTTGCTGGCACTTGTTTATTTA
GCCCATGCTTCAGATGTTCTGGAGAACGCTTTTGCCCCCCTTCTGGATGAGCAGTATGAT
TTAGCCACAAAGAGAGTGCGGCAGCTTCTGGATTTAGACCCTGAGGTTGAATGTATGAAA
GCCAACACGAGTGAGGTTCTGTGGGCTGTTGTGGCAGCTTTCACAAAA
>Cuculus:canorus_common:cuckoo_XM_009566796.1_Cuculiformes_GOLPH3
ATGACTTCCCTGACCCAGCGCAGCTCCGGGCTGGTGCAGCGCCGCACCGAGGCCTCCCGC
AGC---------GCCGCCGACAAGGAGCGGGGCGCTGGCGGAGGCCCCGAGGACGAAGAC
CGGAGGGACGAGTCCGGCGACGACGAGAAGGGCGATTCCAAGGAAACGCGGCTCACCCTC
ATGGAGGAGGTGCTGCTCCTGGGCCTCAAGGACCGTGAGGGTTACACATCATTCTGGAAT
GATTGCATCTCCTCAGGATTGCGTGGCTGTATGTTAATTGAATTAGCATTGCGAGGCCGA
CTTCAGCTAGAGGCTTGTGGAATGAGGCGCAAAAGTCTATTAACAAGAAAGGTGATTTGC
AAGTCAGATGCTCCTACGGGGGATGTTCTGCTTGATGAAGCTCTGAAACACATAAAAGAG
ACCCAGCCTCCTGAAACAGTACAGAACTGGATTGAACTGCTTAGTGGTGAAACTTGGAAC
CCACTGAAGTTGCACTACCAACTACGAAATGTCCGTGAACGGTTAGCTAAAAATCTAGTG
GAAAAAGGTGTACTGACAACAGAGAAACAGAACTTCCTTCTTTTTGACATGACTACGCAC
CCTCTCACCAACAACAATATCAAACAGCGCCTCATCAAGAAGGTTCAAGAAGCAGTTCTT
GACAAATGGGTGAATGACCCTCACCGCATGGACAAGCGCTTGCTGGCACTCGTTTATTTA
GCCCATGCTTCAGATGTTCTGGAGAACGCTTTTGCCCCCCTTCTGGATGAGCAGTATGAT
TTAGCCACAAAGAGAGTGCGGCAACTTCTGGATTTAGACCCTGAGGTTGAATGTATGAAA
GCCAACACGAATGAGGTTCTGTGGGCTGTTGTAGCAGCTTTCACAAAA
>Antrostomuscarolinensis_chuck-will's-widow_XM_010169044.1_Caprimulgiformes_GOLPH3_partial
------------------------------------------------------------
------------------------------------------------------------
------------------------------------------------------------
---------------------------------------GGTTACACATCATTCTGGAAT
GATTGCATCTCCTCAGGACTGCGTGGCTGTATGTTAATCGAATTGGCATTGCGAGGGCGT
CTTCAGCTAGAGGCTTGTGGAATGAGGCGCAAAAGTCTATTAACAAGAAAGGTGATTTGC
AAGTCAGATGCTCCTACAGGGGATGTTCTGCTTGATGAAGCTCTGAAACACATAAAAGAG
ACCCAGCCTCCTGAAACAGTACAAAATTGGATTGAACTGCTTAGTGGTGAAACATGGAAC
CCATTGAAGTTGCACTACCAACTACGAAATGTCCGTGAACGGTTGGCTAAAAATCTAGTA
GAAAAAGGTGTACTGACAACAGAGAAACAGAACTTCCTTCTTTTTGACATGACTACGCAC
CCTCTCACCAACAACAATATCAAACAGCGCCTCATCAAGAAGGTTCAAGAAGCAGTTCTT
GACAAATGGGTGAATGACCCTCACCGCATGGACAAGCGCTTGCTGGCACTGGTTTATTTA
GCCCATGCTTCAGATGTTCTGGAGAACGCTTTTGCCCCACTTTTGGATGAGCAGTATGAT
TTAGCCACAAAGAGAGTGCGACAGCTTCTGGATTTAGACCCTGAGGTTGAATGTATGAAA
GCCAACACGAATGAGATTCTGTGGGCTGTTGTAGCAGCTTTCACAAAA
>Chaetura:pelagica_chimney:swift_XM_010008772.1_Apodiformes_GOLPH3
------------------------------------------------------------
------------------------------------------------------------
------------------------------------------------------------
---------------------------------------GGTTACACATCATTCTGGAAT
GATTGCATCTCCTCAGGATTGCGTGGCTGTATGTTAATCGAATTGGCGCTGCGTGGGCGT
CTTCAGCTAGAGACCTGTGGAATGAGGCGCAAAAGTCTACTAACAAGAAAGGTGATCTGC
AAGTCAGATGCTCCTACAGGGGATGTTCTGCTTGATGAAGCTCTGAAACACATAAAAGAA
ACCCAGCCTCCTGAAACAGTACAAAATTGGATTGAACTGCTTAGTGGGGAAACATGGAAC
CCACTGAAGTTGCACTACCAGCTACGAAATGTCCGTGAACGGTTAGCTAAAAATCTAGTG
GAGAAAGGTGTACTGACAACAGAGAAACAGAACTTCCTTCTTTTTGACATGACTACGCAC
CCTCTCACCAACAACAATATCAAACAGCGCCTCATCAAGAAGGTTCAAGAAGCAGTTCTT
GACAAATGGGTGAACGATCCTCACCGCATGGACAAGCGCTTGCTGGCACTGGTTTATTTA
GCCCATGCTTCAGATGTTCTGGAGAACGCTTTTGCCCCCCTTTTGGATGAGCAGTATGAT
TTAGCCACAAAGAGAGTGCGGCAACTTCTGGATTTAGACCCTGAGGTTGAATGTATGAAA
GCCAACACAAATGAGGTTCTGTGGGCTGTTGTAGCAGCTTTCACAAAA
>Chaetura:pelagica_chimney:swift_XM_010007459.1_Apodiformes_GOLPH3
------------------------------------------------------------
------------------------------------------------------------
------------------------------------------------------------
---------------------------------------GGCTACACATCATTCTGGAAT
GATTGCATCTCCTCAGGATTGCGTGGCTGTATGTTAATCGAATTGGCATTGCGAGGGCGT
CTTCAGTTAGAGGCTTGTGGAATGAGGCGCAAAAGTCTGTTAACAAGAAAGGTGATTTGC
AAGTCAGATGCTCCTACAGGGGATGTTCTGCTTGATGAAGCTCTGAAACACATAAAAGAG
ACCCAACCTCCTGAAACAGTACAAAATTGGATTGAACTGCTTAGTGGTGAAACATGGAAT
CCATTGAAGTTGCACTATCAATTGCGAAATGTCCGTGAACGGTTAGCTAAAAATCTAGTG
GAGAAAGGTGTACTGACAACAGAGAAACAGAACTTCCTTCTTTTTGACATGACTACGCAC
CCTCTCACCAACAACAATATCAAACAGCGCCTCATCAAGAAGGTTCAAGAAGCAGTTCTT
GACAAATGGGTGAACGATCCTCACCGCATGGACAAGCGCTTGCTGGCACTGGTTTATTTA
GCCCATGCTTCAGATGTTCTGGAGAACGCTTTTGCCCCCCTTTTGGATGAGCAGTATGAT
TTAGCCACAAAGAGAGTGCGGCAACTTCTGGATTTAGACCCTGAGGTTGAATGTATGAAA
GCCAACACGAATGAGGTTCTTTGGGCCGTTGTTGCAGCTTTCACAAAA
>Calypte:anna_Anna's:hummingbird_XM_030467397.1_Apodiformes_GOLPH3_ChrZ
------------------------------------------------------------
------------------------------------------------------------
------------------------------------------------------------
---------------------------------------GGTTACACGTCATTCTGGAAT
GATTGCATCTCTTCAGGATTGCGTGGCTGCATGCTGATTGAATTGGCTTTGCGAGGGCGT
CTTCAGCTGGAGACTTGTGGAATGAGGCGCAAAAGTCTATTAACAAGAAAGGTGATCTGC
AAGTCAGATGCTCCTACAGGGGATGTGCTGCTTGATGAAGCGCTGAAACACATAAAAGAG
ACCCAACCTCCAGAAACAGTACAGAATTGGATTGAACTGCTTAGTGGTGAAACATGGAAC
CCGTTGAAGTTGCACTACCAACTACGAAACGTCCGTGAACGGTTAGCTAAAAATCTAGTG
GAAAAAGGTGTATTGACAACAGAGAAACAGAACTTCCTTCTTTTTGACATGACTACGCAT
CCTCTCACCAACAACAACATCAAACAGCGCCTCATCAAGAAGGTTCAAGAAGCTGTTCTC
GAGAAATGGGTAAATGACCCTCACCGCATGGACAAGCGCTTGCTGGCACTTGTTTATTTA
GCCCATGCTTCAGATGTTCTGGAGAACGCTTTTGCCCCTCTTTTGGATGAGCAGTATGAT
TTAGCCACAAAAAGAGTGCGGCAGCTCCTGGATTTAGACCCTGAGGTTGAATGTATGAAA
GCCAACACGAATGAGGTTCTGTGGGCTGTTGTAGCAGCTTTCACAAAA
>Calypte:anna_Anna's:hummingbird_XM_030468348.1_Apodiformes_GOLPH3L2_ChrW
ATGACTTCTCTGACCCAGCGCAGCTCTGGACTGGTGCAGCGCCGGACTGAAGCCTCCCGC
AGC------GCCGCTGCCGACAAGGAACGGGGAGGGGGGTGCAGCCCGGAGGATGAAAGC
CGCCGGGACGAGCCCGGCGATGACGAAAAGGGCGACTCCAAGGAAACGCGGCTCACTCTT
ATGGAAGAGGTCCTGCTTCTGGGCCTCAAGGACCGTGAG---------------------
------------------------------------------------------------
---------------------------------------------------GTGATTTGC
AAGTCAGATGCTCCTACAGGGGATGTTCTGCTTGATGAAGCTCTGAAACACATAAAAGAG
ACCCATCCTCCCGAAACAGTACAAAATTGGATTGAACTGCTTAGTGGTGAAACATGGAAC
CCACTGAAGTTGCACTATCAATTGCGAAATGTCCGTGAACGGTTAGCTAAAAATTTAGTG
GAAAAAGGTGTACTGACAACAGAGAAACAGAACTTCCTTCTTTTTGACATGACTACACAC
CCTCTCACCAACAACAATATCAAACAGCGCCTCATCAAGAAGGTTCAAGAAGCAGTTCTT
GACAAATGGATGAATGACCCTCACCGCATGGACAAGCGCTTGCTGGCACTTGTTTATTTA
GCCCATGCTTCAGATGTTCTGGAGAATGCTTTTGCCCCTCTTTTGGATGAGCAGTATGAT
TTAGCCACAAAGAGAGTACGGCAGCTCCTGGATTTAGACCCTGAGGTTGAATGTATGAAA
GCCAACACGAATGAGGTTCTGTGGGCTGTTGTAGCAGCTTTCACAAAA
>Chlamydotis_macqueenii:Macqueen's:bustard_XM_010116633.1_Otididae_GOLPH3
------------------------------------------------------------
------------------------------------------------------------
------------------------------------------------------------
---------------------------------------GGTTACACATCGTTCTGGAAT
GATTGCATCTCTTCAGGATTGCGTGGCTGTATGTTAATTGAGTTGGCATTGCGAGGGCGT
CTTCAGCTAGAGGCTTGTGGAATGAGGCGCAAAAGTCTATTAACAAGAAAGGTGATTTGC
AAGTCAGATGCTCCTACAGGGGATGTTCTGCTCGATGAAGCTCTGAAACACATAAAAGAG
ACCCAGCCTCCTGAAACAGTACAAAATTGGATTGAACTGCTTAGTGGTGAAACATGGAAC
CCACTGAAGTTGCACTACCAACTAAGAAATGTCCGTGAACGGTTAGCTAAAAACCTAGTG
GAAAAAGGTGTACTGACAACAGAGAAACAGAACTTCCTTCTTTTTGACATGACTACACAC
CCTCTCACCAACAACAACATCAAACAGCGCCTCATCAAGAAGGTTCAAGAAGCAGTTCTT
GACAAATGGGTGAATGATCCTCACCGCATGGACAAGCGCTTGCTGGCTCTCGTTTATTTA
GCCCATGCTTCAGATGTTCTGGAGAACGCTTTTGCCCCGCTTTTGGATGAGCAGTATGAT
TTAGCCACAAAGAGAGTGCGGCAGCTTCTGGATTTAGACCCTGAGGTTGAATGTATGAAA
GCCAACACGAATGAGGTTCTGTGGGCTGTTGTAGCAGCTTTCACAAAG
>Tauraco:erythrolophus_red-crested:turaco_Musophagiformes_XM_009988538.1_GOLPH3_partial
------------------------------------------------------------
------------------------------------------------------------
------------------------------------------------------------
------------------------------------------------------------
------------------------------------------------------------
---------------------------------------------------GTGATTTGC
AAGTCAGATGCTCCAACAGGGGATGTTCTGCTTGATGAAGCTCTGAAACACATAAAAGAG
ACCCAGCCTCCTGAAACAGTACAAAATTGGATTGAGCTGCTTAGTGGTGAAACATGGAAC
CCGTTGAAGTTGCACTACCAACTACGAAATGTCCGTGAACGATTAGCTAAAAATCTAGTG
GAAAAAGGTGTACTGACAACAGAGAAACAGAACTTCCTTCTTTTTGACATGACTACGCAC
CCTCTCACCAACAACAATATCAAACAGCGCCTCATCAAGAAGGTTCAAGAAGCAGTTCTT
GACAAATGGGTGAATGATCCTCACCGCATGGACAAGCGCTTGCTGGCACTTGTTTATTTA
GCCCATGCTTCAGATGTTCTGGAGAACGCTTTTGCCCCTCTTCTGGATGAGCAGTATGAT
TTAGCCACAAAGAGAGTGCGGCAGCTCCTGGATTTAGACCCTGAGGTTGAATGTATGAAA
GCCAACACAAATGAGGTTCTGTGGGCTGTTGTAGCAGCTTTCACAAAA
>Balearica:regulorum:gibbericeps_East:African:grey:crowned-crane_XM_010301417.1_Gruiformes_GOLPH3_partial
------------------------------------------------------------
------------------------------------------------------------
------------------------------------------------------------
---------------------------------------GGTTACACATCGTTCTGGAAT
GATTGCATCTCCTCAGGATTGCGTGGCTGTATGTTAATCGAATTGGCATTGCGAGGGCGT
CTTCAGCTAGAGGCTTGTGGAATGAGACGCAAAAGTCTTTTAACAAGAAAGGTGATTTGC
AAGTCAGATGCTCCAACAGGGGATGTTCTGCTTGATGAAGCTCTGAAACACATAAAAGAG
ACCCAGCCACCTGAAACAGTACAAAATTGGATTGAACTGCTTAGTGGTGAAACATGGAAC
CCTTTGAAGTTGCACTACCAACTCCGAAATGTCCGTGAACGGTTAGCTAAAAATCTAGTG
GAAAAAGGTGTACTGACAACAGAGAAACAGAACTTCCTTCTTTTTGACATGACTACGCAC
CCTCTCACCAACAACAATATCAAGCAGCGCCTCATCAAGAAGGTTCAAGAAGCAGTTCTT
GACAAATGGGTGAATGACCCTCACCGCATGGACAAGCGCTTGCTGGCACTCGTTTATTTA
GCCCATGCTTCAGATGTTCTGGAGAACGCTTTTGCCCCGCTTTTGGATGAGCAGTATGAT
TTAGCCACAAAGAGAGTGCGGCAGCTCCTGGATTTAGACCCTGAGGTTGAATGTATGAAA
GCCAACACGAATGAGGTTCTGTGGGCTGTTGTAGCAGCTTTCACAAAA
>Opisthocomus:hoazin_XM_009943727.1_Opisthocomiformes_GOLPH3_Partial
------------------------------------------------------------
------------------------------------------------------------
------------------------------------------------------------
---------------------------------------GGTTACACATCATTCTGGAAT
GATTGCATCTCCTCAGGACTGCGTGGCTGCATGTTAATCGAATTGGCATTGCGAGGACGT
CTTCAGCTTGAGGCTTGTGGAATGAGGCGCAAGAGTCTATTAACGAGAAAGGTGATTTGC
AAGTCAGATGCTCCTACAGGGGATGTTCTGCTTGATGAAGCTCTGAAACATATAAAAGAG
ACCCAGCCTCCTGAAACAGTACAAAATTGGATTGAACTGCTTAGTGGTGAAACATGGAAC
CCACTGAAGTTGCACTACCAACTACGAAATGTCCGTGAACGGTTAGCTAAAAATCTAGTG
GAAAAAGGTGTATTGACAACAGAGAAACAGAACTTCCTTCTTTTTGACATGACTACGCAC
CCTCTCACCAACAACAATATCAAACAGCGCCTCATCAAGAAGGTTCAGGAGGCAGTTCTT
GACAAATGGGTGAATGACCCTCACCGCATGGACAAGCGCTTGCTGGCACTTGTTTATTTA
GCCCATGCTTCAGATGTTCTGGAGAACGCTTTTGCCCCCCTTTTGGATGAGCAGTATGAT
TTAGCCACAAAGAGAGTGCGGCAGCTTCTGGATTTAGACCCTGAGGTTGAATGTATGAAA
GCCAACACGAATGAGGTTCTGTGGGCTGTTGTAGCAGCTTTCACAAAA
>Eurypyga:helias_sunbittern_XM_010149507.1_Gruiformes_GOLPH3_Partial
------------------------------------------------------------
------------------------------------------------------------
------------------------------------------------------------
------------------------------------------------------------
------------------------------------------------------------
------------------------------------------------------------
------------------------------------------------------------
---------------------CAAAATTGGATTGAACTACTTAGTGGTGAAACATGGAAC
CCACTGAAGTTGCACTACCAACTACGAAATGTCCGTGAACGGTTAGCTAAAAATCTAGTG
GAAAAAGGTGTACTGACAACAGAGAAACAGAACTTCCTTCTTTTTGACATGACTACGCAT
CCTCTCACCAACAACAATATCAAACAGCGCCTCATCAAGAAGGTGCAAGAAGCAGTTCTT
GACAAATGGGTGAATGACCCTCACCGCATGGACAAGCGCTTGCTAGCACTTGTTTATTTA
GCCCATGCTTCAGATGTTCTGGAGAACGCTTTTGCCCCCCTTTTGGATGAGCAGTATGAT
TTAGCCACAAAGAGAGTGCGGCAGCTCCTGGATTTAGACCCTGAGGTTGAATGTATGAAA
GCCAACACGAATGAGGTTCTGTGGGCTGTGGTAGCAGCTTTCACAAAA
>Calidris:pugnax_ruff_XM_014953960.1_Charadriiformes_GOLPH3
ATGACTTCCCTGACCCAGCGCAGCTCCGGCCTGGTGCAGCGCCGGACCGAGGCCTCCCGC
AGC------GCCGCCGCCGACAAGGAGCGGGGAGCGGGGGGCGGCCCGGAGGATGAAAGC
CGCCGGGACGAGTCCGGCGACGACGAGAAGGGCGACTCCAAGGAAACGCGGCTCACCCTC
ATGGAGGAGGTGCTGCTCCTGGGCCTCAAGGACCGTGAGGGTTACACATCATTCTGGAAT
GATTGCATCTCCTCGGGATTGCGTGGCTGTATGTTAATCGAATTGGCATTGCGGGGGCGT
CTTCAGCTAGAGGCTTGTGGAATGAGGCGCAAAAGTCTACTAACAAGAAAGGTGATTTGC
AAGTCAGATGCTCCTACAGGGGATGTTCTGCTCGATGAAGCTCTGAAACACATAAAAGAG
ACCCAACCTCCTGAAACAGTACAAAATTGGATTGAACTGCTTAGTGGTGAAACTTGGAAC
CCATTGAAATTGCACTACCAACTACGAAATGTCCGTGAACGGTTAGCTAAAAATCTAGTG
GAGAAAGGTGTACTGACAACAGAGAAACAGAACTTCCTTCTTTTTGACATGACCACACAC
CCTCTCACCAACAACAACATCAAACAGCGCCTCATCAAGAAGGTTCAAGAAGCAGTTCTT
GACAAATGGGTGAACGACCCTCACCGCATGGACAAGCGCTTGCTGGCACTTGTTTATTTA
GCCCATGCTTCGGATGTTCTGGAGAACGCTTTTGCCCCTCTGTTGGATGAGCAGTATGAT
TTAGCCACAAAGAGAGTGCGGCAGCTTCTGGATTTAGACCCTGAGGTTGAATGTATGAAA
GCCAACACGAGTGAGGTTCTGTGGGCTGTTGTAGCAGCTTTCACAAAA
>Charadrius:vociferus_killdeer_XM_009894230.1_Charadriiformes_GOLPH3
------------------------------------------------------------
------------------------------------------------------------
------------------------------------------------------------
---------------------------------------GGTTACACATCGTTCTGGAAT
GATTGCATCTCCTCAGGATTGCGTGGCTGTATGTTAATTGAATTGGCATTACGAGGGCGT
CTTCAGCTAGAAGCTTGTGGAATGAGGCGCAAAAGTCTATTAACAAGAAAGGTGATTTGC
AAGTCAGATGCTCCTACAGGGGATGTTCTGCTTGATGAAGCTCTGAAACACATAAAAGAG
ACCCAGCCTCCTGAAACAGTACAAAATTGGATTGAACTGCTTAGTGGTGAAACATGGAAC
CCATTGAAGTTGCACTACCAATTGCGAAATGTCCGTGAACGGTTAGCTAAAAATCTAGTG
GAAAAAGGTGTACTGACAACAGAGAAACAGAACTTCCTTCTTTTTGACATGACTACGCAC
CCTCTCACCAACAACAATATCAAACAGCGCCTTATCAAGAAGGTTCAAGAAGCAGTTCTT
GACAAATGGGTGAATGACCCTCACCGCATGGACAAGCGCTTGCTGGCACTTGTTTATTTA
GCCCATGCTTCAGATGTTCTGGAGAACGCTTTTGCCCCCCTTTTGGATGAGCAGTATGAT
TTAGCCACAAAGAGAGTGCGGCAGCTTCTGGATTTAGACCCTGAGGTTGAATGTATGAAA
GCCAACACAAGTGAGGTTCTGTGGGCTGTTGTAGCAGCTTTCACAAAA
>Common:canary_Serinus:canaria_GOLPH3L2
------------------------------------------------------------
------------------------------------------------------GAAGGC
CNCCGGGACGAGCCCGGAGACGATGAGAAGGGCGACTCCAAAGAAACACGCCTCACCCTC
ATGGAAGAGGTGCTGCTCCTGGGCCTCAAGGACCGTGAGGGTTACACATCATTTTGGAAT
GATTGCATCTCCTCGGGATTGCGTGGCTGTATGTTAATTGAATTGGCATTACGAGGGCGT
CTTCAGTTAGAGGCTTGTGGAATGAGGCGTAAAAGTCTATTGACAAGAAAGGTAATTTGC
AAGTCAGATGCTCCTACAGGGGATGTTCTGCTTGATGAAGCTCTGAAACACATAAAAGAG
ACCCAACCTCCTGAAACAGTACAAAATTGGATTGAACTGCTTAGTGGTGAAACATGGAAC
CCATTGAAGTTGCATTATCAATTGCGAAATGTCCGTGAAAGGTTAGCTAAAAATCTAGTA
GAAAAAGGTGTACTGACAACAGAAAAACAAAACTTCCTTCTTTTTGACATGACTACACAC
CCTCTCACCAACAACAATATCAAGCAACGCCTCATTAAGAAGGTTCAAGAAGCAGTTCTT
GACAAATGGGTCAACGACCCTCACCGCATGGAGAAGCGTTTGCTAGCACTTGTTTATTTA
GCCCATGCCTCAGATGTTCTGGAGAATGCTTTTGCCCCCCTTCTGGATGAGCAGTATGAT
TTAGCCACAAAGAGAGTGCGGCAGCTTCTAGATTTAGACCCTGAGGTTGAATGTATGAAA
GCCAACATGAATGAGGTTCTATGGGCTGTTGTAGCAGCTTTCACAAAA
>Eurasian:sparrowhawk_Accipiter:nisus_GOLPH3L2
ATGACTTCCCTGACCCAGCGCAGCTCCGGCCTGGTGCAGCGCCGAACTGAGGCCTCCCGC
AGC---GCCGCCGCCGCCGACAAGGAGCGGGGGGCAGGGGGCGGCCTGGAGGATGAAGGC
CGCCGGGACGAGCCCGGGGACGACGAGAAGGGCGATTCTAAGGAAACGCGTCTCACCCTC
ATGGAAGAAGTGCTGCTCCTGGGCCTCAAGGACCGTGAGGGTTACACATCATTCTGGAAT
GATTGCATCTCTTCAGGATTGCGTGGCTGTATGTTAATCGAATTGGCATTGCGAGGGCGT
CTTCAGTTAGAGGCTTGTGGAATGAGGCGCAAAAGTCTATTGACAAGAAAGGTGATTTGC
AAGTCAGATGCTCCTACAGGGGATGTTCTACTTGATGAAGCTCTGAAACACATAAAAGAG
ACCCAACCTCCTGAAACAGTACAAAATTGGATTGAACTGCTTAGTGGTGAAACATGGAAC
CCATTGAAGTTGCACTACCAATTGCGAAATGTCCGTGAACGGTNNNNNNNNNNNNNNNNN
NNNNNNGGTGTACTGACAACAGAGAAACAGAACTTCCTTCTTTTTGACATGACTACGCAC
CCTCTCACCAACAACAATATCAAACAGCGTCTCATCAAGAAGGTTCAAGAAGCAGTTCTT
GACAAATGGGTGAATGACCCTCACCGCATGGACAAGCGCTTGCTAGCACTTGTTTATTTA
GCCCATGCTTCAGATGTTCTGGAGAACGCTTTTGCCCCCCTTTTGGATGAGCAGTATGAT
TTAGCCACAAAGAGAGTGCGGCAGCTTCTGGATTTAGACCCTGAGGTTGAATGTATGAAA
GCCAACACAAATGAGGTTCTGTGGGCTGTTGTAGCAGCTTTCACAAAA
>Phaethon:lepturus_White-tailed:tropicbird_XM_010296264.1_Pelecaniformes_GOLPH3
------------------------------------------------------------
------------------------------------------------------------
------------------------------------------------------------
---------------------------------------GGTTACACATCGTTCTGGAAT
GATTGCATCTCCTCAGGTTTGCGTGGCTGTATGTTAATCGAATTGGCATTGCGAGGGCGT
CTTCAGCTAGAGGCTTGTGGGATGAGGCGCAAAAGTCTGTTAGCAAGAAAGGTGATTTGC
AAGTCAGATGCTCCTACAGGAGATGTTCTGCTTGATGAAGCTCTGAAACACATAAGAGAA
ACCCAACCTCCTGAAACAGTACAAAATTGGATTGAGCTGCTTAGTGGTGAAACATGGAAC
CCATTGAAGTTGCACTACCAGCTACGAAACGTTCGTGAACGGTTAGCTAAAAATCTAGTG
GAAAAAGGTGTACTGACAACAGAGAAACAGAACTTCCTTCTTTTTGACATGACTACTCAC
CCTCTCACCAACAACAATATCAAACAGCGTCTCATCAAGAAGGTTCAAGAAGCAGTTCTT
GACAAATGGGTGAATGACCCTCATCGCATGGACAAGCGCTTGCTGGCACTTGTTTATTTA
GCTCATGCTTCAGATGTTCTGGAGAACGCTTTTGCCCCCCTTCTGGATGAGCAGTATGAT
TTAGCCACAAAGAGAGTGCGGCAGCTTCTGGATTTAGACCCTGAGGTTGAATGTATGAAA
GCCAACACAAATGAGGTTCTGTGGGCTGTTGTAGCAGCTTTCACAAAA
>Charadrius:vociferus_killdeer_XM_009886801.1_Charadriiformes_GOLPH3L2_Partial
------------------------------------------------------------
------------------------------------------------------------
------------------------------------------------------------
------------------------------------------------------------
------------------------------------------------------------
---------------------------------------------------GTGATTTGC
AAGTCAGATGCTCCTACAGGGGATGTTCTGCTTGATGAAGCTCTGAAACATATAAAAGAT
ACCCAACCTCCTGAAACAGTACAAAATTGGATTGAACTGCTTAGTGGTGAAACATGGAAC
CCATTGAAGTTGCACTACCAATTGCGAAATGTCCGTGAACGGTTAGCTAAAAATCTAGTG
GAAAAAGGTGTACTGACAACAGAGAAACAGAACTTCCTTCTTTTTGACATGACTACGCAC
CCTCTCACCAACAACAATATCAAACAGCGCCTTATCAAGAAGGTTCAAGAAGCAGTTCTT
GACAAATGGGTGAATGACCCTCACCGCATGGACAAGCGCTTGCTGGCACTTGTTTATTTA
GCCCATGCTTCAGATGTTCTGGAGAACGCTTTTGCCCCCCTTTTGGATGAGCAGTATGAT
TTAGCCACAAAGAGAGTGCGGCAGCTTCTGGATTTAGACCCTGAGGTTGAATGTATGAAA
GCCAACACAAGTGAGGTTCTGTGGGCTGTTGTAGCAGCTTTCACAAAA
>Aptenodytes:forsteri_emperor:penguin_XM_009285205.2_Sphenisciformes_GOLPH3
NNNNNNNNNNNNNNNNNNNNNNNNNNNNNNNNNNNNNNNNNNNNNNNNNNNNNNNNNNNN
NNN------NNNNNNNNNNNNNNNNNNNNNNNNNNNNNNNNNNNNCCGGAGGGTGAGGGG
CGCGGGGGCGAGTCCGGTGACGACGAGAAGGGCGACTCCAAGGAAACGCGGCTCACCCTC
ATGGAGGAGGTGCTGCTCCTGGGCCTCAAGGACCGTGAGGGTTACACATCGTTCTGGAAT
GATTGCATCTCCTCAGGGCTGCGTGGCTGTATGTTAATCGAATTGGCATTGCGAGGGCGT
CTTCAGCTGGAGGCTTGTGGAATGAGGCGCAAAAGTCTATTAACAAGAAAGGTGATTTGC
AAGTCAGATGCTCCTACAGGGGATGTTCTGCTTGATGAAGCTCTGAAACACATAAAAGAG
ACCCAGCCTCCTGAAACAGTACAAAATTGGATTGAACTGCTTAGTGGTGAAACATGGAAC
CCATTGAAGTTGCACTACCAGCTACGAAATGTCCGTGAACGGTTAGCTAAAAATCTAGTG
GAAAAAGGTGTACTGACAACAGAGAAACAGAACTTCCTTCTTTTTGACATGACTACGCAC
CCTCTCACCAACAACAATATCAAACAGCGCCTCATCAAGAAGGTTCAGGAAGCAGTTCTT
GACAAATGGGTGAATGACCCTCACCGCATGGACAAGCGCTTGCTGGCACTTGTTTATTTA
GCCCATGCTTCAGATGTTCTGGAGAACGCTTTTGCCCCCCTTTTGGATGAGCAGTATGAT
TTAGCCACAAAGAGAGTGCGGCAGCTTCTGGATTTAGACCCTGAGGTTGAATGTATGAAA
GCCAACACAAATGAGGTTCTGTGGGCTGTTGTAGCAGCTTTCACAAAA
>Pygoscelis:adeliae_Adelie:penguin_XM_009318455.1_Sphenisciformes_GOLPH3_partial
------------------------------------------------------------
------------------------------------------------------------
------------------------------------------------------------
---------------------------------------GGTTACACATCGTTCTGGAAT
GATTGCATCTCCTCAGGGCTGCGTGGCTGTATGTTAATCGAATTGGCATTGCGAGGGCGT
CTTCAGCTGGAGGCTTGTGGAATGAGGCGCAAAAGTCTATTAACAAGAAAGGTGATTTGC
AAGTCAGATGCTCCTACGGGAGATGTTCTGCTTGATGAAGCTCTGAAACACATAAAAGAG
ACCCAGCCTCCTGAAACAGTACAAAATTGGATTGAACTGCTTAGTGGTGAAACATGGAAC
CCATTGAAGTTGCACTACCAGCTACGAAATGTCCGTGAACGGTTAGCTAAAAATCTAGTG
GAAAAAGGTGTACTGACAACAGAGAAACAGAACTTCCTTCTTTTTGACATGACTACGCAC
CCTCTCACCAACAACAATATCAAACAGCGCCTCATCAAGAAGGTTCAGGAAGCAGTTCTT
GACAAATGGGTGAATGACCCTCACCGCATGGACAAGCGCTTGCTGGCACTTGTTTATTTA
GCCCATGCTTCAGATGTTCTGGAGAACGCTTTTGCCCCCCTTTTGGATGAGCAGTATGAT
TTAGCCACAAAGAGAGTGCGGCAGCTTCTGGATTTAGACCCTGAGGTTGAATGTATGAAA
GCCAACACAAATGAGGTTCTGTGGGCTGTTGTAGCAGCTTTCACAAAA
>Fulmarus:glacialis_Northern:fulmar_XM_009573389.1_Procellariiformes_GOLPH3_partial
------------------------------------------------------------
------------------------------------------------------------
------------------------------------------------------------
---------------------------------------GGTTACACATCATTCTGGAAT
GACTGCATCTCCTCAGGATTGCGTGGCTGTATGTTAATTGAATTGGCGTTGCGAGGGCGT
CTTCAGCTAGAGGCTTGTGGAATGAGGCGCAAAAGTCTATTAACAAGGAAGGTGATTTGC
AAGTCAGATGCTCCTACAGGGGATGTTCTGCTTGATGAAGCTCTGAAACACATAAAAGAG
ACCCAGCCTCCTGAAACAGTACAAAATTGGATTGAACTGCTTAGTGGTGAAACATGGAAC
CCATTGAAGTTGCACTACCAACTACGAAACGTCCGTGAACGGTTAGCTAAAAATCTGGTG
GAAAAAGGCGTACTGACAACAGAGAAACAGAACTTCCTTCTTTTTGACATGACTACACAC
CCTCTCACCAACAACAATATCAAACAGCGCCTCATCAAGAAGGTTCAGGAAGCAGTTCTT
GACAAATGGGTGAATGACCCTCACCGCATGGACAAGCGCTTGCTGGCACTCGTTTATTTA
GCCCATGCTTCAGATGTTCTGGAGAACGCTTTTGCCCCCCTTTTGGATGAGCAGTATGAT
TTAGCCACAAAGAGAGTGCGGCAGCTTCTGGATTTAGACCCTGAGGTTGAATGTATGAAA
GCCAACACAAATGAGGTTCTGTGGGCTGTTGTAGCAGCTTTCACAAAA
>Struthio:camelus:australis_African:Ostrich_ENSSCUG00000013040_GOLPH3_partial
------------------------------------------------------------
------------------------------------------------------------
------------------------------------------------------------
---------------------------------------GGTTACACATCGTTCTGGAAC
GATTGCATCTCCTCAGGATTGCGTGGCTGTATGTTGATTGAATTGGCATTGCGAGGGCGT
CTTCAGCTGGAGGCTTGTGGAATGAGGCGCAAAAGTCTATTAACGAGAAAGGTGATTTGT
AAGTCAGATGCTCCTACAGGGGATGTTCTACTTGATGAAGCTCTGAAACACATAAAAGAG
ACCCAGCCTCCTGAAACAGTACAAAATTGGATTGAGCTGCTTAGTGGTGAAACGTGGAAC
CCATTAAAGTTGCACTACCAACTACGGAATGTCCGTGAGCGGTTAGCTAAAAATCTAGTG
GAAAAAGGTGTACTGACAACAGAGAAACAGAACTTCCTTCTTTTTGACATGACTACGCAC
CCCCTCACCAACAACAATATCAAACAACGCCTCATCAAGAAGGTTCAAGAAGCAGTTCTT
GACAAGTGGGTGAATGACCCTCACCGCATGGACAAGCGTTTGCTGGCGCTCGTTTATTTA
GCCCATGCTTCAGATGTTCTGGAGAACGCTTTTGCCCCCCTTTTGGATGAGCAGTATGAT
TTAGCCACAAAGAGAGTGCGACAGCTTCTGGATTTAGACCCTGAGGTTGAATGTATGAAA
GCCAACACGAATGAGGTTCTGTGGGCTGTTGTAGCAGCTTTCACAAAA
>Pelecanus:crispus_Dalmatian:pelican_XM_009487572.1_Pelecaniformes_GOLPH3_partial
------------------------------------------------------------
------------------------------------------------------------
------------------------------------------------------------
---------------------------------------GGTTACACATCATTCTGGAAT
GATTGCATCTCCTCAGGATTGCGTGGCTGTATGTTAATTGAATTGGCATTGCGAGGGCGT
CTTCAGCTAGAGGCATGTGGAATGAGGCGCAAAAGTCTATTAACAAGAAAGGTGATTTGC
AAGTCAGATGCTCCTACAGGGGATGTTCTGCTTGATGAAGCTCTGAAACACATAAAAGAG
ACCCAGCCTCCTGAAACAGTACAAAATTGGATTGAACTGCTTAGTGGTGAAACATGGAAC
CCATTGAAGTTGCACTACCAACTACGAAATGTCCGTGAACGGTTAGCTAAAAATCTAGTG
GAAAAAGGCGTACTGACAACAGAGAAACAGAACTTCCTTCTTTTTGACATGACTACACAC
CCCCTCACCAACAACAATATCAAACAGCGCCTAATCAAGAAGGTTCAAGAAGCAGTTCTT
GACAAATGGGTGAATGACCCTCACCGCATGGACAAGCGCTTGCTGGCACTCGTTTATTTA
GCCCATGCTTCAGATGTTCTGGAGAACGCTTTTGCCCCGCTTTTGGATGAGCAATATGAT
TTAGCCACAAAGAGAGTGCGGCAGCTTCTGGATTTAGACCCTGAGGTTGAATGTATGAAA
GCCAACACGAATGAGGTTCTGTGGGCTGTTGTAGCAGCTTTCACAAAA
>Leptosomus:discolor_cuckoo:roller_XM_009952690.1_Coraciiformes_GOLPH3_partial
------------------------------------------------------------
------------------------------------------------------------
------------------------------------------------------------
---------------------------------------GGTTATACATCGTTCTGGAAT
GATTGCATCTCCTCAGGATTGCGTGGATGTATGTTGATTGAATTGGCATTGCGAGGGCGT
CTTCAGCTAGAGGCTTGTGGAATGAGGCGCAAAAGTCTATTAACAAGAAAGGTGATTTGC
AAGTCAGATGCTCCTACAGGGGATGTTCTGCTTGATGAAGCTCTGAAACACATAAAAGAG
ACCCAGCCTCCTGAAACAGTACAAAATTGGATTGAACTGCTTAGTGGTGAAACATGGAAC
CCACTGAAGCTGCACTACCAACTGCGAAATGTCCGTGAACGGTTAGCTAAAAATCTAGTG
GAAAAAGGTGTACTGACAACAGAGAAACAGAACTTCCTTCTTTTTGACATGACTACGCAC
CCTCTCACCAACAACAATATCAAACAGCGCCTCATCAAGAAGGTTCAAGAAGCAGTTCTT
GACAAATGGGTGAATGACCCTCACCGCATGGACAAGCGCTTGCTGGCACTTGTTTATTTA
GCCCATGCTTCAGATGTTCTGGAGAACGCTTTTGCCCCCCTTTTGGATGAGCAGTATGAT
TTAGCCACAAAGAGAGTGCGGCAGCTTCTGGATTTAGACCCTGAGGTTGAATGTATGAAA
GCCAACACGAATGAGGTTCTGTGGGCTGTTGTAGCAGCTTTCACAAAA
>Egretta:garzetta_little:egret_XM_035902705.1_Pelecaniformes_GOLPH3_partial
------------------------------------------------------------
------------------------------------------------------------
------------------------------------------------------------
---------------------------------------GGTTACACATCATTCTGGAAT
GATTGCATCTCCTCAGGATTGCGTGGCTGTATGTTAATTGAATTGGCATTGAGAGGGCGT
CTTCAGCTAGAGGCTTGTGGAATGAGGCGCAAAAGTCTATTAACAAGAAAGGTGATTTGC
AAGTCAGATGCTCCTACAGGGGATGTTCTGCTTGATGAAGCTCTGAAACACATAAAAGAG
ACCCAACCTCCCGAAACAGTACAAAATTGGATTGAACTGCTTAGCGGTGAAACATGGAAC
CCATTGAAGTTGCACTACCAACTACGAAATGTCCGTGAACGGTTAGCTAAAAATCTAGTG
GAAAAAGGTGTACTGACAACAGAGAAACAGAACTTCCTTCTTTTTGACATGACTACGCAC
CCTCTCACCAACAACAATATCAAACAGCGCCTCATCAAGAAGGTTCAAGAAGCAGTTCTT
GACAAATGGGTGAATGACCCTCACCGCATGGACAAGCGTTTGCTGGCACTTGTTTATTTA
GCCCATGCTTCAGATGTTCTGGAGAACGCTTTTGCACCCCTTTTGGATGAGCAGTATGAT
TTAGCCACAAAGAGAGTGCGGCAGCTTCTGGATTTAGACCCTGAAGTTGAATGTATGAAA
GCCAACACGAATGAGGTTCTGTGGGCTGTTGTAGCAGCTTTCACAAAA
>Athene:cunicularia_burrowing:owl_XM_026865685.1_Strigiformes_GOLPH3_partial
------------------------------------------------------------
------------------------------------------------------------
------------------------------------------------------------
---------------------------------------GGTTACACATCATTCTGGAAT
GATTGCATCTCATCAGGATTGCGTGGCTGTATGTTAATTGAATTGGCATTGCGAGGTCGA
CTTCAGCTAGAGGCTTGTGGAATGAGGCGCAAAAGTCTATTAACAAGAAAGGTGATTTGC
AAGTCAGATGCTCCTACAGGGGATGTTCTGCTTGATGAAGCTCTGAAACACATAAAAGAG
ACCCAGCCTCCTGAAACAGTACAGAATTGGATTGAACTGCTTAGTGGTGAAACATGGAAC
CCACTGAAGTTGCACTACCAACTAAGAAATGTGCGTGAACGGTTAGCTAAAAATCTAGTG
GAAAAAGGTGTACTGACAACGGAGAAACAGAACTTCCTTCTTTTTGACATGACTACGCAC
CCTCTCACCAACAACAATATCAAACAGCGCCTCATCAGGAAGGTTCAAGAAGCAGTTCTT
GACAAATGGGTGAATGACCCTCACCGCATGGACAAGCGCTTGCTGGCACTTGTTTATTTA
GCCCATGCTTCAGATGTTCTGGAGAACGCTTTTGCCCCCCTTTTGGATGAGCAGTATGAT
TTAGCCACAAAGAGAGTGCGGCAACTTCTGGATTTAGACCCTGAGGTTGAATGTATGAAA
GCCAACACGAATGAGGTTTTGTGGGCTGTTGTAGCAGCTTTCACAAAA
>Tyto:alba:alba_Barn:owl_XM_032992264.1_Strigiformes_GOLPH3_partial
------------------------------------------------------------
------------------------------------------------------------
------------------------------------------------------------
---------------------------------------GGTTACACATCGTTCTGGAAT
GATTGCATCTCCTCAGGATTGCGTGGCTGTATGTTAATCGAATTGGCATTGCGAGGGCGT
CTTCAGCTAGAGGCTTGTGGAATGAGGCGCAAAAGTCTATTAACAAGAAAGGTGATTTGC
AAGTCAGATGCTCCTACAGGGGATGTTCTGCTTGATGAAGCTCTGAAACACATAAAAGAG
ACCCAGCCTCCTGAAACAGTACAAAATTGGATTGAGCTGCTTAGTGGTGAAACATGGAAC
CCACTGAAGTTGCACTACCAACTACGGAATGTCCGTGAAAGATTAGCTAAAAATCTAGTG
GAAAAAGGTGTACTGACAACGGAGAAACAGAACTTCCTTCTTTTTGACATGACTACGCAC
CCTCTCACCAACAACAATATTAAGCAGCGCCTCATCAGGAAGGTTCAAGAAGCAGTTCTT
GATAAATGGGTGAATGACCCTCACCGCATGGACAAGCGCTTGCTGGCACTCGTTTATTTA
GCCCATGCTTCAGATGTTTTGGAGAACGCTTTCGCCCCCCTTTTGGATGAGCAGTATGAT
TTAGCCACAAAAAGAGTGCGGCAGCTTCTGGATTTAGACCCTGAGGTTGAATGTATGAAA
GCCAACACGAATGAGGTTCTTTGGGCTGTTGTAGCAGCGTTCACAAAA
>Nipponia:nippon_crestedibis_XM_009461880.1_Pelecaniformes_GOLPH3L2_partial
------------------------------------------------------------
------------------------------GGGGTGGGGGGCGGCCCGGAGGATGAAGGC
CGCCGGGACGAGCCCGGCGACGACGAGAAAGGCGACTCCAAGGAAACGCGGCTCACCCTC
ATGGAAGAGGTGCTGCTCCTGGGCCTCAAGGACCGTGAGGGTTACACATCATTCTGGAAT
GATTGCATCTCCTCAGGATTGCGTGGCTGTATGTTAATTGAATTGGCATTGCGAGGGCGT
CTTCAGTTAGAGGCTTGTGGAATGAGGCGCAAAAGTCTATTAACAAGAAAGGTGATTTGC
AAATCAGATGCTCCTACAGGGGATGTTCTGCTTGATGAAGCTCTGAAACACATAAAAGAG
ACCCAACCTCCTGAAACAGTACAAAATTGGATTGAACTGCTTAGT---------------
------------------------------------------------------------
------------------------------------------------------------
------------------------------------------------------------
------------------------------------------------------------
------------------------------------------------------------
------------------------------------------------------------
------------------------------------------------
>Picoides:pubescens_Downy:woodpecker_XM_009902860.1_Piciformes_GOLPH3
NNNNNNNNNNNNNNNNNNNNNNNNNNNNNNNNNNNNNNNNNNNNNNNNNNNNNNNNNNNN
NNN------NNNNNNNNNNNNNNNNNNNNNNNNNNNNNNNNNNNNNNNNNNNNNNNNNNN
NNNNNNNNNNNNNNNNNNNNNNNNNNNNNNNNNNNNNNNNNNNNNNNNNNNNTCCCCCTC
ATGGAGGAGGTGCTGCTCCTGGGCCTCAAGGACCGTGAGGGTTACACATCATTCTGGAAT
GATTGCATCTCCTCAGGATTGCGTGGCTGTATGTTAATCGAATTGGCATTGCGAGGGCGT
CTTCAGCTAGAGGCTTGTGGAATGAGGCGCAAAAGTCTATTAACAAGAAAGGTGATTTGC
AAGTCAGATGCTCCTACAGGGGATGTTCTGCTTGATGAAGCTCTGAAACACATAAAAGAG
ACCCAACCTCCTGAAACAGTACAAAATTGGATTGAACTGCTTAGTGGTGAAACGTGGAAC
CCTCTGAAGCTGCACTATCAACTACGAAATGTCCGTGAACGGTTAGCTAAAAATCTAGTT
GAGAAAGGTGTATTGACAACAGAGAAACAGAACTTCCTTCTTTTTGACATGACTACACAC
CCTCTCACCAACAACAACATCAAACAGCGCCTCATCAAGAAGGTTCAAGAAGCCGTTCTT
GACAAATGGGTGAATGACCCTCACCGCATGGACAAGCGCTTGCTAGCACTTGTTTATTTA
GCCCATGCTTCAGATGTTCTGGAGAACGCTTTTGCCCCCCTTTTGGATGAGCAGTATGAT
TTAGCCACAAAGAGAGTGCGGCAGCTTCTGGATTTAGACCCTGAGGTTGAATGTATGAAA
GCCAACACGAATGAGGTGCTGTGGGCTGTTGTAGCAGCTTTCACAAAA
>Buceros:rhinoceros:silvestris_XM_010132001.1_Bucerotiformes_GOLPH3_partial
------------------------------------------------------------
------------------------------------------------------------
------------------------------------------------------------
---------------------------------------GGTTACACATCGTTCTGGAAT
GATTGCATCTCCTCAGGACTGCGTGGCTGTATGTTAATCGAATTGGCATTGCGAGGGCGT
CTTCAGTTAGAGGCTTGTGGAATGAGGCGCAAAAGTCTATTAACGAGAAAGGTGATTTGC
AAGTCAGATGCTCCTACAGGGGATGTTTTGCTTGATGAAGCTCTGAAACACATAAAAGAG
ACGCAGCCTCCTGAAACAGTACAAAATTGGATTGAACTACTTAGTGGTGAAACATGGAAC
CCACTGAAGTTGCACTACCAACTACGAAACGTCCGTGAACGTTTAGCTAAAAATCTAGTG
GAAAAAGGTGTACTGACAACGGAGAAACAGAACTTCCTTCTTTTTGACATGACTACGCAC
CCTCTCACCAACAACAATATCAAACAGCGCCTCATCAAGAAGGTTCAAGAAGCAGTTCTT
GACAAATGGGTGAATGACCCTCACCGCATGGACAAGCGCTTGCTGGCACTTGTTTATTTA
GCCCATGCTTCAGATGTTCTGGAGAACGCTTTTGCCCCCCTTTTGGATGAGCAGTATGAT
TTGGCCACAAAGAGAGTGCGGCAGCTTCTGGATTTAGACCCTGAGGTTGAATGTATGAAA
GCCAACACGAATGAGGTTCTGTGGGCTGTTGTAGCAGCTTTCACAAAG
>Apaloderma:vittatum_bar-tailedtrogon_XM_009877159.1_Trogoniformes_GOLPH3_partial
------------------------------------------------------------
------------------------------------------------------------
------------------------------------------------------------
---------------------------------------GGTTACACATCATTCTGGAAT
GATTGCATCTCCTCAGGACTGCGTGGCTGTATGTTAATCGAATTGGCGTTGCGAGGGCGT
CTTCAGCTAGAGGCTTGTGGAATGAGGCGCAAAAGTCTATTAACAAGAAAGGTGATTTGC
AAGTCAGATTCTCCTACAGGGGATGTTCTGCTTGATGAAGCTCTGAAACACATAAAAGAG
ACCCAGCCTCCTGAAACAGTGCAAAATTGGATTGAACTGCTTAGTGGTGAAACATGGAAC
CCACTGAAGTTACACTACCAACTAAGAAATGTCCGTGAACGATTAGCTAAAAATCTAGTG
GAAAAAGGTGTACTGACAACAGAGAAACAGAACTTCCTTCTTTTTGACATGACTACGCAC
CCTCTCACCAACAACAATATCAAACAGCGCCTCATCAAGAAGGTTCAAGAAGCAGTCCTT
GACAAATGGGTGAATGACCCTCACCGCATGGACAAGCGCTTGCTGGCACTTGTTTATTTA
GCCCATGCTTCAGATGTTCTGGAGAACGCTTTTGCCCCGCTTTTGGATGAGCAGTATGAT
TTAGCTACAAAGAGAGTGCGGCAGCTTCTGGATTTAGACCCTGAGGTTGAATGTATGAAA
GCCAACACAAATGAGGTTCTGTGGGCTGTTGTAGCAGCTTTCACAAAA
>Picoides:pubescens_Downy:woodpecker_XM_009906959.1_Piciformes_GOLPH3_partial
------------------------------------------------------------
------------------------------------------------------------
------------------------------------------------------------
------------------------------------------------------------
------------------------------------------------------------
---------------------------------------------------GTGATTTGC
AAGTCAGATGCTCCTACAGGGGATGTTCTGCTTGATGAAGCTCTGAAACACATAAAAGAG
ACCCAGCCTCCTGAAACAATACAAAGTTGGATTGAACTGCTTAGTGGTGAAACATGGAAC
CCATTGAAGTTGCACTACCAATTGCGAAATGTCCGTGAACGGTTAGCTAAAAATCTAGTA
GAAAAAGGTGTACTGACAACAGAGAAACAGAACTTCCTTCTTTTTGACATGACTACACAC
CCTCTCACCAACAACAATATCAAACAGCGCCTCATCAAGAAGGTTCAAGAAGCAGTTCTT
GAGAAATGGGTGAATGACCCTCACCGTATGGACAAGCGCTTGCTGGCACTTGTTTATTTA
GCCCATGCTTCAGATGTTCTGGAGAATGCTTTTGCCCCCCTTTTGGATGAGCAGTATGAT
TTAGCCACAAAGAGAGTGCGACAACTTTTGGATTTAGACCCCGAAGTTGAATGTATGAAA
GCCAACACAAATGAGGTTCTGTGGGCTGTTGTAGCAGCTTTCACAAAA
>Melopsittacus:undulatus_budgerigar_XM_005152008.4_Psittaciformes_GOLPH3_ChrZ
ATGACTTCCCTGACCCAGCGCAGCTCCGGCCTGGTGCAGCGCCGGACCGAGGCCTCCCGC
AGT------GCCGCCGCCGACAAGGAGCGGGGAGCGGGGGGCGGTTCGGAGGATGAAGGC
CGCCGGGACGAGTCCGGCGACGACGAGAAGGGCGACTCCAAGGAAACGCGGCTAACCCTC
ATGGAGGAGGTGCTGCTTCTGGGCCTCAAGGACCGTGAGGGTTACACGTCATTCTGGAAT
GACTGTATCTCCTCAGGATTGCGTGGTTGTATGTTAATTGAATTGGCACTGCGAGGGCGT
CTTCAGCTAGAGGCTTGTGGAATGAGGCGCAAAAGTCTACTAACAAGAAAGGTGATTTGC
AAGTCAGATGCTCCTACAGGGGATGTTCTGCTTGATGAAGCTCTGAAACACATAAAAGAG
ACGCAACCTCCTGAAACAGTACAAAATTGGATTGAACTGCTTAGTGGTGAAACATGGAAC
CCACTGAAGTTGCACTACCAACTACGAAATGTCCGTGAACGGTTAGCTAAGAATCTAGTG
GAAAAAGGTGTACTGACAACAGAGAAACAGAACTTCCTCCTTTTTGACATGACCACACAC
CCTCTCACCAACAACAATATCAAACAGCGCCTCATCAAGAAGGTTCAGGAAGCAGTTCTT
GATAAATGGGTGAATGACCCTCACCGCATGGACAAGCGCTTGCTGGCACTTGTTTACTTA
GCCCATGCTTCAGATGTTCTGGAGAACGCTTTTGCCCCCCTTTTGGATGAGCAGTATGAT
CTAGCCACAAAGAGAGTGCGGCAGCTTCTGGATTTAGACCCTGAGGTTGAATGTATGAAA
GCCAACACGAATGAGGTTCTGTGGGCTGTTGTAGCAGCTTTCACTAAG
>Falco:cherrug_Saker:falcon_XM_027801908.1_Falconiformes_GOLPH3_partial
------------------------------------------------------------
------------------------------------------------------------
------------------------------------------------------------
---------------------------------------GGTTACACATCATTCTGGAAT
GATTGCATCTCCTCAGGATTGCGTGGCTGTATGTTAATTGAATTGGCATTGCGAGGACGT
CTTCAGCTAGAAGCTTGTGGAATGAGGCGTAAAAGTCTATTAACAAGAAAGGTGATTTGC
AAGTCAGATGCTCCTACAGGGGATGTTCTTCTTGATGAAGCTCTGAAACACATAAAAGAG
ACCCAGCCTCCTGAAACAGTTCAAAATTGGATTGAACTGCTTAGTGGTGAAACATGGAAC
CCATTGAAGTTGCACTACCAACTACGAAACGTCCGTGAACGGTTAGCTAAAAATCTAGTG
GAGAAAGGTGTACTGACAACAGAGAAACAGAACTTCCTTCTTTTTGACATGACTACGCAC
CCTCTCACCAACAACAATATCAAACAGCGCCTCATCAAGAAGGTTCAAGAAGCAGTTCTT
GACAAATGGGTAAATGACCCTCACCGCATGGACAAGCGCTTGCTGGCACTTGTTTATTTA
GCCCATGCTTCAGATGTTCTGGAGAACGCTTTCGCCCCCCTTTTGGATGAGCAGTATGAT
TTAGCCACAAAGAGAGTGCGGCAGCTTCTGGATTTAGACCCTGAGGTTGAATGTATGAAA
GCCAACACAAATGAGGTTCTGTGGGCTGTTGTAGCAGCTTTCACAAAA
>Nestor:notabilis_Kea_XM_010010360.1_Psittaciformes_GOLPH3_partial
------------------------------------------------------------
------------------------------------------------------------
------------------------------------------------------------
---------------------------------------GGTTACACATCATTCTGGAAT
GACTGTATCTCCTCAGGATTGCGTGGTTGTATGTTAATTGAATTGGCACTGCGAGGGCGT
CTTCAGCTGGAGGCTTGTGGAATGAGGCGCAAAAGTCTACTAACAAGAAAGGTGATTTGC
AAGTCAGATGCTCCTACAGGGGATGTTCTGCTTGATGAAGCTCTGAAACACATAAAAGAG
ACGCAGCCTCCTGAAACAGTACAAAATTGGATTGAACTGCTTAGTGGTGAAACATGGAAC
CCACTGAAGTTGCACTACCAACTACGAAATGTCCGTGAACGGTTAGCTAAAAATCTAGTG
GAAAAAGGTGTACTGACAACAGAGAAACAGAACTTCCTTCTTTTTGACATGACTACGCAC
CCTCTCACCAACAACAATATCAAACAGCGCCTCATCAAGAAGGTTCAAGAAGCAGTTCTT
GACAAATGGGTGAATGACCCTCACCGCATGGACAAGCGCTTGCTGGCACTTGTTTACTTA
GCCCATGCTTCAGATGTTCTGGAGAACGCTTTTGCCCCCCTTTTGGATGAGCAGTATGAT
TTAGCCACAAAGAGAGTGCGGCAGCTTCTGGATTTAGACCCTGAGGTTGAATGTATGAAA
GCCAACACGAATGAGGTTCTGTGGGCTGTTGTAGCAGCTTTCACTAAG
>Cariama:cristata_Red-legged:seriema_XM_009707046.1_Cariamiformes_GOLPH3_partial
------------------------------------------------------------
------------------------------------------------------------
------------------------------------------------------------
------------------------------------------------------------
------------------------------------------------------------
---------------------------------------------------GTGATTTGC
AAGTCAGATGCTCCTACAGGGGATGTTCTGCTTGATGAAGCTCTGAAACACATAAAAGAG
ACCCAGCCTCCTGAAACAGTACAAAATTGGATTGAACTGCTTAGTGGTGAAACATGGAAC
CCACTGAAGTTGCACTACCAACTACGAAATGTCCGTGAACGATTAGCTAAAAATCTAGTG
GAAAAAGGTGTACTGACAACAGAGAAACAGAACTTCCTTCTTTTTGACATGACTACGCAC
CCTCTCACCAACAACAATATCAAACAGCGCCTCATCAAGAAGGTTCAAGAAGCAGTTCTT
GACAAATGGGTGAATGACCCTCACCGCATGGACAAGCGCTTGCTGGCACTTGTTTATTTA
GCCCATGCTTCAGATGTTCTGGAGAACGCTTTTGCGCCCCTTTTGGATGAGCAGTATGAT
TTAGCCACAAAGAGAGTGCGACAGCTTCTGGATTTAGACCCTGAGGTTGAATGTATGAAA
GCCAACACAAATGAGGTTCTGTGGGCTGTTGTAGCAGCTTTCACAAAA
