# Supplementary material for: Independent duplications of the Golgi phosphoprotein 3 oncogene in birds
Source: Sci Rep. 2021 Jun 14;11:12483. doi: 10.1038/s41598-021-91909-6 (PMC8203631; doi:10.1038/s41598-021-91909-6)
Supplement: Supplementary file 1 — Supplementary Information. [file 41598_2021_91909_MOESM1_ESM.zip › Supplementary_Information/Alignment_Figure_7.fasta]

>Alligator:mississippiensis_American:alligator_XM_014604390.2_GOLPH3L
ATGACGACATTAACTCGCAGGGGCCGGCGGGCCGACACAGGCAAAAATGCTGACAAGCGG
CCAGATGGTGAGGAAGATTCATCT------AAAGACCTGGGTGAGGAGGAC---TCTGAC
TCCAAAGACATCCGCCTCACCCTCATGGAGGAGGTGCTGCTCCTGGGGCTGAAGGACAAG
GAGGGCTACACATCCTTCTGGAATGACTGCATCTCCTCGGGCCTGCGCGGTGGCATCCTC
ATCGAACTGGCCATGCGTGGTCGGATCCATCTGGAGCCTCCCACCATAAGGAAGAGGAGG
CTGCTGGACAGGAAGGTACTCTTGAAGTCAGATACCCCGACTGGCGACATCCTGCTAGAT
GAGACTCTCAAACATATCAAAGCCACAGAGCCCGCAGAGACGGTGCAGACCTGGATAGAG
CTGCTCACGGGCGAGACCTGGAACCCCTTCAAGCTGCAGTACCAGCTGCGTAACGTGCGC
GAGCGCGTCGCCAAGAACCTGGTGGAGAAGGGTATCCTCACCACGGAGAAGCAGAACTTC
CTGCTCTTTGACATGACCACGCACCCTGTGACCAACACCACCGAGAAGCAACGCCTCGTC
AAGAAGCTGCAGGAGAGTGTCCTGGACCGCTGGGTGAACGACCCGCACCGCATGGATAGG
CGGACGTTGGCCCTGCTGGTGCTGGCCCACTCCTCGGACGTGCTGGAGAACGTCTTCTCC
ACACTGGCCGACGACAAGTATGAGGTGGCCATGAGCCGCTCAAAGGACCTGCTGGAGCTG
GACCCCGAGGTGGAGGGTGGCAAGGCACAA---GCCATGGAGATGATCTGGGCTGTCCTT
GCAGCCTTCAATAAATCC
>Alligator:sinensis_Chinese:alligator_XM_006036663.3_GOLPH3L
ATGACAACATTAACTCGCAGGGGCCGGCGGGCTGACACAGGCAAAAATGCTGACAAGCGG
CCAGATGGTGAGGAAGATTCATCT------AAAGACCTGGGTGAGGAGGAC---TCTGAC
TCCAAAGACATCCGCCTCACCCTCATGGAGGAGGTGCTGCTCCTGGGGCTAAAGGACAAG
GAGGGCTACACGTCCTTCTGGAATGACTGCATCTCCTCGGGCCTGCGCGGTGGCATCCTC
ATCGAACTGGCAATGCGTGGTCGGATCCATTTGGAGCCTCCCACCATAAGGAAGAGGAGG
CTGCTGGACAGGAAGGTACTCTTGAAGTCAGATACCCCAACTGGCGACATCCTGCTAGAT
GAGACTCTCAAACACATCAAAGCCACAGAGCCCGCAGAGACGGTGCAGACCTGGATAGAG
CTGCTTACGGGCGAGACCTGGAACCCCTTCAAGCTGCAGTACCAGCTGCGTAACGTGCGC
GAGCGCATCGCCAAGAACCTGGTGGAGAAGGGTATCCTCACCACGGAGAAGCAGAACTTC
CTGCTCTTTGACATGACCACGCACCCTGTGACCAACACCACCGAGAAGCAACGCCTCGTC
AAGAAGCTGCAGGAGAGTGTCCTAGACCGCTGGGTGAACGACCCGCACCGCATGGATAGG
CGGACGTTGGCCCTGCTGGTGCTGGCCCACTCCTCGGACGTGCTGGAGAACGTCTTCTCC
ACGCTGGCTGACGACAAGTATGAGATGGCCATGAGCCGCTCAAAGGACCTGCTGGAGATG
GACCCCGAGGTGGAGGGTGGCAAGGCACAA---GCCATGGAGATGATCTGGGCTGTCCTT
GCAGCCTTCAATAAATCC
>Anas:platyrhynchos_Mallard_ENSAPLG00020009170_Chr32
ATGACGACGCTGACCCACCGGGGCCGCCGCAGCGAGGCGGGTGGGAGCGTGGGCAAGAGG
CTGGACGGCGAGGAAGAA---------GAGAGGGACCCG------GAGGAGGACGATGAC
TCCAAAGGCACCCGCCTGACGCTGATGGAGGAGGTGCTGCTCCTGGGACTGAAGGACAAG
---GGCTACACCTCCTTCTGGAATGACTGCATCTCCTCTGGCCTGCGCGGCGGCATCCTC
ATCGAGCTGGCACTGCGGGGGCGCATCCAGCTGGAGCCCCTCACCGCCAGGAAGAAGCGA
CTGCTGGACAGGAAGGTGCACCTGAAGTCGGACGCTCCAACTGGTGACATCCTGCTGGAC
GAGACCCTGCGGCACATCAAGGCCACGGAGCCTGCAGAAACGGTGCAGACCTGGATAGAG
CTGCTCACGGGGGAGACCTGGAACCCCTTCAAGCTGCAGTACCAGCTGCGGAACGTGCGC
GAGCGCATCGCCAAGAACCTGGTGGAGAAAGGCATCCTCACCACGGAGAAGCAGAACTTC
CTCCTCTTCGACATGACCACGCACCCCGTCAGCAACGCCGCCGAGAAGCAACGCTTGCTC
AAGAGGCTGCAGGAAGGCGTGCTGGAGCGCTGGGCGGGCGACCCGCACCGCATGGACCGC
AGGACTTTGGCTCTCCTGGTGCTCGCCCACTCCTCGGACGTGCTGGAGAACGCTTTCAGC
AGCCTGACGGACGAGCGGTACGAGGCGGCGATGAACAGGACCAAGGAGGTCCTTGACGCA
GATCCGGAGGTGGAAGCTGCCAAAAACAGA---GGCACGGAGATGATCTGGGCCATCCTG
GCGGCCTTCAACAAGGCT
>Anser:cygnoides_Swan:goose_XM_013170631.1_Anseriformes_GOLPH3L
------------------------------------------------------------
------------------------------------------------------------
------------------------------------------------------------
---GGCTACACCTCCTTCTGGAACGACTGCATCTCCCCCGGCCTGCGCGGCGGCATCCTC
GTCGAGCTGGCACTGCGGGGCCGCATCCAGCTGGAGCCCCTCACCGCCAGGAAGAAGCGG
CTGCTGGACAGGAAGGTGCACCTGAAGTCGGACACTCCAACTGGCGACATCCTGCTGGAC
GAGACCCTGCGGCACATCAAGGCCACGGAGCCTGCAGAAACGGTGCAGACCTGGATAGAG
CTGCTCACGGGGGAGACCTGGAACCCCTTCAAGCTGCAGTACCAGCTGCGGAACGTGCGC
GAGCGCATCGCCAAGAACCTGGTGGAGAAAGGCATCCTCACCACGGAGAAGCAGAACTTC
CTCCTCTTCGACATGACCACGCACCCCGTCAGCAACGCCGCCGAGAAGCAACGCTTGCTC
AAGAGGCTGCAGGAAGGCGTGCTGGAGCGCTGGGCGGGTGACCCGCACCGCATGGACCGC
AGGACTCTGGCTCTCCTGGTGCTCGCCCACTCCTCGGATGTGCTGGAGAACGCTTTCAGC
AGCCTGCCGGACGACCGGTACGAGGTGGCGATGAACAGGACCAAGGAGGTCCTTGACGCA
GATCCGGAGGTGGAAGCTGCCAAAGGCAGA---GGCACGGAGATGATCTGGGCCATCCTG
GCGGCCTTCAACAAGGCC
>Antrostomuscarolinensis_chuck-will's-widow_XM_010175239.2_Caprimulgiformes_GOLPH3L
ATGACGACACTCACGCACCGAGGACGGCGTGCTGAGGCGGGAAGGAACTCGGACAAGAAG
CCTGACAGCGAGGAAGAT------GCAGACAGGGACCTGAATGATGATGATCCTGACGAC
TCCAAAGATATCCGCCTCACGCTCATGGAGGAGGTGCTACTCCTGGGGCTGAAGGACAAG
GAGGGCTATACCTCCTTCTGGAATGACTGCATCTCTTCAGGCCTGCGGGGTGGCATCCTC
ATCGAGCTGGCTCTGCGCGGCCGGATCTGCCTGGAGCCGCTCTCCATCAGGAAGAAGAGG
CTGCTGGAGAGGAAGGTGCTCTTGAAGTCAGATGCGCCAACTGGTGATGTTTTGTTGGAT
GAGACCCTCCGACACATCAGGGCCACGGAGTCTGCAGAAACAGTGCAGACCTGGATAGAG
CTGCTCACTGGGGAGACCTGGAACCCCTTCAAGCTGCAGTACCAGCTGAGGAACGTGCGT
GAGCGCATTGCCAAGGCGCTGGTGGAGAAGGGCATCCTCACCACGGAGAAGCAGAACTTC
CTGCTCTTTGACATGACCACCCACCCTGTCAGCAACACGACCGAGAAGCAGCGCTTGGTG
AAGAAGCTCCAGGAGAGCATGCTGGAGCGGTGGGTGAATGATCCCCACCGCATGGACCGC
AGGACTCTGGCTCTCCTGGTGCTGGCTCACTCCTCAGATGTGCTAGAGAACGTTTTTGCC
AGCCTGGCAGATGACAAGTACGATGTGGCAATGAACAGGACCAAGGACCTCCTTGATATG
GACCCCGAGGTGGAAGCTGCCAAAGCCAGG---AGCACAGAGATGATCTGGGCTGTCCTG
GCAGCCTTCAATAAGTCC
>Aptenodytes:forsteri_emperor:penguin_XM_009287974.1_Sphenisciformes_GOLPH3L
ATGACGACGCTAACGCACCGAGGACGGCGTGCTGAGGCGGGAAGGAACTCGGACAAGAAG
CCCGACAGCGAGGAAGATGCAGCTGTGGACAGAGACCTGAATGACGATGATCCTGATGAC
TCCAAAGATATCCGCCTCACGCTCATGGAGGAGGTGCTGCTCCTGGGGCTGAAGGACAAG
GAGGGGTACACCTCCTTCTGGAACGAGTGCATCTCTTCAGGCCTGCGGGGCGGCATCCTC
ATCGAGCTGGCTCTGCGCGGCCGGATCCGCCTGGAGCCGCGCTGCATCAGGAAGAGGAGG
CTACTGGACAGGAAGGTGCTCTTGAAGTCAGACGCGCCGACTGGTGACGTCTTGCTGGAT
GAGACCCTCCGACACATCAAGGCCACAGAGTCTGCGGAAACAGTGCAGACCTGGATAGAC
CTGCTCACTGGGGAGACCTGGAACCCCTTCAAGCTGCAGTACCAGCTGAGGAACGTGCGC
GAGCGCATTGCCAAGGCACTGGTGGAGAAGGGCATCCTCACCACAGAGAAGCAGAACTTC
CTGCTCTTCGACATGACCACCCACCCCGTCAGCAACGCCACTGAGAAGCAGCGCTTGGTG
AAGAAGCTCCAGGAGAGCATGCTGGAGCGGTGGGTGAACGACCCCCACCGCATGGACCGC
AGGACTCTGGCTCTCCTGGTGCTGGCCCACTCCTCAGATGTGCTGGAGAACGTTTTTGCC
AGCCTGGCAGACGACAAGTACAATGTGGCAATGAACAGGACCAAGGACCTCCTCGATATG
GACCCTGAAGTGGAAGCAGCCAAAGCCGGG---GGCGCAGAGATGATCTGGGCTGTCCTG
GCGGCCTTCAATAAGTCC
>Apteryx_rowi_Okarito:brown:kiwi_XM_026079132.1_GOLPH3L
ATGACGACGCTAACGCGTCGAGGACGA------------GGGAAGAACTCGGACAAGAAG
CCCGACGGCGAGGAAGACGCGGCCGCGGACAGAGACCTGAACGACGAAGACGCCAACGAC
TCCAAAGATATCCGCCTCACCCTCATGGAAGAGGTGCTGCTCCTGGGACTGAAGGACAAG
GAGGGCTACACGTCCTTCTGGAATGACTGCATCTCCTCAGGCCTGCGAGGCGGCATCCTC
ATTGAACTAGCGCTGCGGGGCCGGATCCAGCTGGAGCCGCTCACCATGAGAAAGAAGAGG
TTGCTGGACAGGAAGGTGCTCTTGAAGTCAGATGCTCCAACTGGTGATGTCTTGCTGGAC
GAGACCCTCCGACACATCAAGGCTACAGAGTCTGCAGAAACGGTGCAGACCTGGATAGAG
CTGCTCACTGGGGAAACCTGGAACCCTTTCAAACTGCAGTACCAGCTGAGGAACGTGCGC
GAGCGCATAGCCAAGAACCTGGTGGAGAAAGGCATCCTCACCACGGAGAAGCAGAACTTT
CTGCTCTTCGACATGACCACGCACCCTGTCAGCAACGCCACCGAGAAGCAGCGCTTGGTC
AAGAAGCTCCAGGAGAGCATGCTGGAGCGCTGGGTGAACGACCCCTGCCGCATGGACCGC
AGGACTTTGGCTCTCCTGGTGCTGGCCCACGCCTCGGACGTGCTGGAGAACGTTTTTGCC
AGCCTGGCAGACGACAAGTACGACGTGGCTATGAACAGGTCCAAGGACCTGCTGGATTTG
AACCCTGAGGTGGAAGCTCCCAAAGCCAAA---GGCGCGGAGATCATCTGGGCCGTCCTG
GCGGCCTTCAATAAGTCT
>Apteryx:australis:mantelli_XM_013955557.1_GOLPH3L
ATGACGACGCTAACGCGTCGAGGACGA------------GGGAAGAACTCGGACAAGAAG
CCCGACGGCGAGGAAGACGCGGCCGCGGACAGAGACCTGAACGACGAAGACGCCAACGAC
TCCAAAGATATCCGCCTCACCCTCATGGAAGAGGTGCTGCTCCTGGGACTGAAGGACAAG
GAGGGCTACACGTCTTTCTGGAACGACTGCATCTCTTCAGGCCTGCGAGGCGGCATCCTC
ATTGAACTAGCGCTGCGGGGCCGGATCCAGCTGGAGCCGCTCACCATGAGAAAGAAGAGG
TTGCTGGACAGGAAGGTGCTCTTGAAGTCAGATGCTCCAACTGGTGATGTCTTGCTGGAC
GAGACCCTCCGACACATCAAGGCTACAGAGTCTGCAGAAACGGTGCAGACCTGGATAGAG
CTGCTCACTGGGGAAACCTGGAACCCTTTCAAACTGCAGTACCAGCTGAGGAACGTGCGC
GAGCGCATAGCCAAGAACCTGGTGGAGAAAGGCATCCTCACCACGGAGAAGCAGAACTTT
CTGCTCTTCGACATGACCACGCACCCCGTCAGCAACGCCACCGAGAAGCAGCGCTTGGTC
AAGAAGCTCCAGGAGAGCATGCTGGAGCGCTGGGTGAACGACCCCTGCCGCATGGACCGC
AGGACTTTGGCTCTCCTGGTGCTGGCCCACGCCTCGGACGTGCTGGAGAACGTTTTTGCC
AGCCTGGCAGACGACAAGTACGACGTGGCTATGAACAGGTCCAAGGACCTGCTGGATTTG
GACCCTGAGGTGGAAGCTCCCAAAGCCAAA---GGCGCGGAGATGATCTGGGCCGTCCTG
GCGGCCTTCAATAAGTCT
>Aquila:chrysaetos:chrysaetos_XM_030024400.1_Accipitriformes_GOLPH3L
ATGACAACGCTAACGCACCGAGGATGGCATGCTGAGGCAGGAAGGAACTCGGACAAGAAG
CCTGACAGTGAGGAAGATGCGGCTGCGGACAGAGACCTGAATGACCATGATCCTGGCGAC
TTCAAAGATATCCGCCTCACGCTCATGGAGGAGGTGTTGCTCCTGGGGCTGAAGGACAAG
GAGGGCTACACTTCCTTCTGGAATGACTGCATCTCTTCAGGCCTGCGAGGTGGTATCCTC
ATTGAGCTGGCTCTGCGCGGCCGGATCCGCCTGGAGCCGCTCTCCATCAGGAAGAAGAGA
CTGCTGGAGAGGAAGGTGCTCTTGAAGTCAGACGCGCCAACTGGTGATGTCTTGCTGGAT
GAGACCCTCCGACACATCAAGGCCATGGAGTCTGCAGAAACGGTGCAGACCTGGATAGAG
CTGCTCACTGGGGAGACCTGGAACCCCTTCAAGCTGCAGTACCAGCTGAGGAACGTGCGT
GAGCGCATCGCCAAGGTGCTGGTGGAGAAGGGCATCCTCACCACGGAGAAGCAGAACTTC
CTGCTCTTCGACATGACCACCCACCCTGTCAGCAACACCACTGAGAAGCAGCGCTTGGTG
AAGAAGCTCCAGGAGAGCATGCTGGAGCGGTGGGTGAACGACCCCCACCGCATGGAACGC
AGGACTCTGGCTCTCCTCGTGTTGGCCCACTCCTCAGATGTACTGGAGAACGTTTTCGCC
AGCCTGGCAGATGACAAGTATGATGTGGCAATGAACAGGACCAAGGACCTCCTCGATATG
GACCCTGAGGTGGAAGCTGCCAAAGCCAGG---GGCGCAGAGATGATCTGGGCTGTCCTG
GCAGCCTTCAATAAGTCC
>Athene:cunicularia_burrowing:owl_XM_026863975.1_Strigiformes_GOLPH3L
ATGACGACGCTGACGCACCGCGGACGACGTGCCGAGGCGGGAAGGAACTCGGACAAGAAG
CCCGATGGTGAGGAAGACGCGGCTGCGGACAGAGACCTGAACGATGAAGATCCCGACGAC
TCCAAAGACATCCGCCTCACGCTCATGGAGGAGGTGCTGCTCCTGGGGCTGAAGGACAAG
GAGGGCTACACCTCCTTCTGGAACGACTGCATCTCCTCAGGCCTGCGGGGTGGCATCCTC
ATCGAGCTGGCTCTGCGCGGCCGCATCCGCCTGGAGCCGCTCTCCATCAGGAAGAAGAGG
CTGCTGGAGAGGAAGGTGCTCTTGAAGTCGGACACGCCGACCGGTGACGTCTTGCTGGAT
GAGACCCTCCGGCACATTAAGGCCACGGAGTCGGCAGAAACGGTGCAGACTTGGATAGAG
CTGCTCACTGGGGAGACCTGGAACCCCTTCAAGCTGCAGTACCAGCTGAGGAACGTGCGT
GAGCGCATCGCCAAGGCGCTGGTGGAGAAGGGCATCCTCACCACGGAGAAGCAGAACTTC
CTGCTCTTTGACATGACCACCCACCCTGTCAGCAATGCCACCGAGAAGCAGCGCTTGGTG
AAGAAGCTCCAGGAGAGCATGCTGGAGCGGTGGATCAACGACCCCCACCGCATGGACCGC
AGGACTCTGGCTCTCCTGGTGCTGGCCCACTCCTCAGATGTGCTGGAGAACGTTTTCGCC
AGCCTGGCAGACGACAAGTACGATGTGGCAATGAACAGGACCAAGGACCTCCTCGATATG
GACCCTGAGGTGGAAGCTGCCAAAGCCAGG---GGCGCAGAGATGATCTGGGCTGTCCTG
GCAGCTTTCAATAAGTCT
>Aythya:fuligula_tufted:duck_XM_032204636.1_Anseriformes_GOLPH3L
ATGACGACGTTGACCCACCGGGGCCGCCGCACCGAGGCGGGTGGGAGCGTGGGCAAGAGG
GTGGACGGCGAGGAA------------GAGAGGGACCTG---------GAGGACGATGAC
TCCAAAGGCACCCGCCTGACGCTGATGGAGGAGGTGCTGCTCCTGGGACTGAAGGACAAG
CAGGGCTACACCTCCTTCTGGAACGACTGCATCTCCTCTGGCCTGCGCGGCGGCATCCTC
ATCGAGCTGGCACTGCGGGGCCGCATCCAGCTGGAGCCCCTCACCGCCAGGAAGAAGCGG
CTGCTGGACAGAAAGGTGCACCTGAAGTCGGACGCTCCAACTGGTGACATCCTGCTGGAC
GAGACCCTGCGGCACATCAAGGCCACGGAGCCTGCAGAAACGGTGCAGACCTGGATAGAG
CTGCTCACGGGGGAGACCTGGAACCCCTTCAAGCTGCAGTACCAGCTGCGGAACGTGCGC
GAGCGCATCGCCAAGAGCTTGGTGGAGAAAGGCATCCTCACCACGGAGAAGCAGAACTTC
CTCCTCTTCGACATGACCACGCACCCCGTCAGCAACGCCGCCGAGAAGCAACGCTTGCTC
AAGAGGCTGCAGGAAGGCGTGCTGGAGCGCTGGGCGGGCGACCCGCACCGCATGGACCGC
AGGACTCTGGCTCTCCTGGTGCTCGCCCACTCCTCGGACGTGCTGGAGAACGCTTTCAGC
AGCCTGACGGACGACCGGTACGAGGTGGCGATGAACAGGACCAAGGAGGTCCTTGACGCA
GATCCAGAAGTGGAAGCTGCCAAAAACAGA---GACACGGAGATGATCTGGGCCATCCTG
GCGGCCTTCAACAAGGCT
>Balearica:regulorum:gibbericeps_East:African:grey:crowned-crane_XM_010306083.1_Gruiformes_GOLPH3L
ATGACAACGCTAACGCACCGAGGACGGCGCGCTGAGCTGGGAAGGAACTCGGACAAGAAG
CCTGACAGTGAGGAAGATGCGGCTGTGGACAGAGACCTGAATGATGATGAGCCTGATGAC
TCCAAAGATATCCGCCTCACGCTCATGGAGGAGGTGCTGCTCCTGGGGCTGAAGGACAAG
GAGGGCTACACCTCCTTCTGGAATGACTGCATCTCTTCAGGCCTGCGGGGCGGCATCCTC
ATCGAACTGGCTCTGCGCGGCCGGATCCACCTGGAGCCGCTCTCCATCAGGAAGAAGAGG
CTGCTGGAGAGGAAGGTGCTCTTGAAGTCGGATGCGCCAACTGGTGACGTCTTGCTGGAT
GAGACCCTCCGACACATGAAGGCCACAGAGTCTGCAGAAACAGTGCAGACCTGGATAGAG
CTGCTCACTGGGGAGACCTGGAACCCCTTCAAGCTGCAGTACCAGCTGAGGAATGTGCGT
GAGCGCATCGCCAAGGCGCTAGTGGAGAAGGGCATCCTCACCACAGAGAAGCAGAACTTC
CTGCTGTTCGACATGACCACCCACCCCGTCAGCAATGCCACCGAGAAGCAGCGCTTGGTG
AAGAAGCTCCAGGAGAGCATGCTGGAGCGGTGGGTGAACAACCCCCACCGCATGGACCGC
AGGACTCTGGCTCTCCTGGTGCTGGCCCACTCCTCAGATGTGCTGGAGAACGTTTTCGCC
AGCCTGGCAGATGACAAGTACGATGTGGCAATGAACAGGACCAAGGACCTCCTCGACATG
GATCCTGAGGTGGAAGCTGCCAAAGCCAGG---GGTGCAGAGATGATCTGGGCTGTCCTG
GCAGCCTTCAATAAGTCC
>Buceros:rhinoceros:silvestris_XM_010135185.1_Bucerotiformes_GOLPH3L
ATGACAACGCTGACGCACCGAGGACGGCGTGCTGAGGCGGGAAGGAACTTGGACAAGAAG
GCTGATAGCAAGGAAGATGTGGCTGTGGACAGAGACCCGAAC---GATGATTGTGATGAC
TCCAAAGATATCCGCCTCACGCTCATGGAGGAGGTGCTGCTTCTGGGGCTGAAGGACAAG
GAGGGCTACACCTCCTTCTGGAATGACTGCATCTCCTCAGGCCTGCGGGGTGGCATCCTC
ATCGAGCTGGCTCTGCGTGGCCGCATCCGCCTGGAGCCACTCTCCATCAGGAAGAAGAGG
CTGCTGGAGAGGAAGGTGCTCTTGAAGTCGGACGTGCCAACTGGTGACGTCTTGCTGGAT
GAGACTCTCCGACACATCAAGGCCACAGAGTCTGCAGAAACAGTGCAGACCTGGATAGAG
TTGCTCACTGGGGAGACCTGGAACCCCTTCAAGCTGCAGTACCAGCTGAGGAACGTGCGT
GAGCGCATTGCCAAGGCACTGGTGGAGAAGGGTATCCTCACCACGGAGAAACAGAACTTC
CTGCTCTTTGATATGACCACCCACCCTGTCAGCAATGCCACTGAGAAGCAGCGCTTGGTG
AAGAAGCTCCAGGAGAGCATGCTGGAGCGGTGGGTGAATGACCCCCACCGCATGGACCGC
AGGACGCTGGCTCTCCTGGTGCTGGCCCACTCCTCAGACGTGCTGGAGAACGTTTTCACC
AGCCTAGCAGATGACAAGTATGATGTGGCAATGAATAGGACCAAGGACCTCCTTGATATG
GACCCCGAGGTAGAAGCTGCCAAAGCCAGA---GGTGCAGAGATGATCTGGGCTGTCCTG
GCAGCCTTCAATAAGTCC
>Calidris:pugnax_ruff_XM_014961321.1_Charadriiformes_GOLPH3L
ATGACGACGCTGACACACCGAGCGCGGCGTGCTGAGGTGGGAAGGAACTTGGATAAGAAG
CACGACAGCGAGGAAGATGTGGCTGCAGACAGAGACCTAAACGATAATGATCCTGATGAC
TCCAAAGACATCCGCCTCACGCTCATGGAGGAAGTGTTGCTCCTGGGGCTGAAGGACAAG
GAGGGCTATACCTCCTTCTGGAATGACTGCATCTCTTCAGGCCTGCGGGGTGGCATCCTC
ATCGAGCTAGCTCTGCGCGGCCGGATCCGCCTGGAGCCACTCTCCATGCGGAAGAAGAGG
CTGCTGGAGAGGAAGGTGCTCCTGAAGTCAGATGCGCCGACTGGTGATGTCTTGCTGGAT
GAGACCCTCCGACATATCAAGGCCACGGAGTCTGCAGAAACAGTGCAGACCTGGATAGAG
CTGCTCACTGGGGAGACCTGGAACCCCTTTAAGCTGCAGTACCAGCTGAGGAATGTCCGT
GAGCGCATTGCCAAGGCACTGGTGGAGAAGGGCATCCTCACCACAGAGAAGCAGAACTTC
CTGCTCTTTGACATGACCACCCACCCTGTCAGCAATGCCAGCGAGAAGCAGCGTTTGGTG
AAAAAGCTCCAGGAGAGCATGCTGGAGCGGTGGGTGAACGACCCCCACCGCATGGACCAC
AGGACTCTGGCTCTCCTGGTGCTGGCCCACTCCTCAGACGTGCTGGAGAATGTGTTTGCC
AGCCTGGCAGACGACAAGTATGATGTGGCAATGAACAGGACCAAGGACCTCCTTGATATG
GACCCCGAGGTGGAAGCTGCCAAAGCCAGG---GGCACAGAGATGATCTGGGCCGTTCTG
GCAGCCTTCAATAAGTCC
>Cariama:cristata_Red-legged:seriema_XM_009707674.1_Cariamiformes_GOLPH3L
ATGACAACCCTAACGCACAGAGGATGGCATGCTGAGGTGAGAAGGAACTTGGACAAGAAG
CTGGACGGTGAGGAAGATGTGGCTGCAGACAGAGATCTGAATGACGAAGATCCTGACGAC
TCCAAAGATACCCGCCTCACGCTCATGGAGGAGGTGCTGCTCCTGGGGCTGAAGGACAAG
GAGGGCTACACCTCCTTCTGGAATGACTGCATCTCTTCAGGCCTGCGGGGAGGCATCCTC
ATCGAGCTGGCTCTGTGCGGCCGGATCTGCCTGGAGCCACTCTCCATCAAGAAGAAAAGG
CTGCTGGAGAGGAAGGTGCTCTTGAAGTCGGACCTGCCGACTGGTGACGTCTTGCTGGAT
GAGACCCTCCGACACATCAAGGCCATGGAATCTGCAGAAACGGTGCAGACCTGGATAGAG
CTGCTCACTGGGGAGACCTGGAACCCCTTCAAGCTGCAGTACCAGCTGAGGAACGTGCGT
GAGCGCATCGCCAAGGCACTGGTGGAGAAGGGCATCCTCACCACGGAGAAGCAGAACTTC
CTGCTCTTCGACATGACCACCCACCCTGTCAGTAACGCCACCGAGAAGCAGCGCTTGGTG
AAGAAGCTCCAGGAGAGCATGCTGGAGCGGTGGGTGAATGAACCCCACCGCATGGACCGC
AGGACTCTGGCTCTCCTGGTGCTGGCCCACTCTTCAGACGTGCTGGAGAATGTTTTCGCC
AGCCTGGCAGATGACAAGTACAATGTGGCAATGAACAGGACCAAGGACCTCCTTGATATG
GACCCTGACGTGGAAGCTGCCAAAGCCAGA---GGTGCAGAGATGATCTGGGCTGTCTTG
GCAGCCTTCAATAAGTCC
>Chaetura:pelagica_chimney:swift_XM_009995910.1_Apodiformes_GOLPH3L
ATGACGACGCTGACGCACCGGGGCCGGCGCGCAGAGGCGGGGAGGGACTCCGGGCAGAAG
CCTGAGGGTGAGGGAGATGTGGCTGTGGACAGAGACCTGAACGATGGTGACCCTGATGAC
TCCAAAGATATCCACCTAACACTCATGGAGGAGGTGCTGCTCCTAGGGCTGAAGGAGAAG
GAGGGCTACACCTCCTTCTGGAATGACTGCATCTCCTCGGGCCTGCGGGGCGGCATCCTC
ATCGAGCTGGCTCTGCGCGGCCGCATCCGCCTGGAGCCACTCTCTGTCAGGAAGAAGAGG
CTGCTGGAGAGAAAGGTGCTCCTGAGCTCAGATGCACCGACTGGTGACGTCTTGCTGGAT
GAGACCCTCCGACACATCAAAGCCACAGAACCTGCAGAAACGGTGCAAACCTGGATAGAG
CTGCTCACTGGGGAGACCTGGAACCCCTTCAAGCTGCAGTACCAGCTAAGGAATGTGCGT
GAGCGCATTGCCAAGGCACTGGTGGAGAAGGGCATCCTCACCACGGAGAAACAGAACTTC
CTGCTCTTCGACATGACCACCCACCCTGTCAGCGACATCACTGAGAAGCAGCGCTTGGTC
AAGAAGCTCCAGGAGAGCCTGCTGGAGCGATGGGTGAATGACCCACACCGCATGGACCGC
AGGACTCTAGCTCTCCTGGTGCTGGCCCACTCTTCTGATGTGCTGGAGAACGTTTTCGCC
AGCCTGGCTGATGACAAGTACAGTGTGGCAATGAACAGGACCAAGGACCTCCTTGATATG
GACCCCGAGGTGGAAGCTGCCAAAGCCAGG---GGTGCAGAGATGATCTGGGCTGTCCTG
GCAGCCTTCAACAAGTCC
>Charadrius:vociferus_killdeer_XM_009891927.1_Charadriiformes_GOLPH3L
ATGACGACGCTAACGCACCGAGCACGGCGTGCTGAGGCGGGAAGGAACTTGGACAAGAAG
CCTGACAGCGAGGAAGATGCGGCTGCAGACAGAGACCTGAACGATGATGATCCTGATGAC
TCCAAAGATATCCGCCTCACGCTCATGGAGGAGGTGCTGCTCCTGGGGCTGAAGGACAAG
GAGGGCTACACCTCCTTCTGGAATGACTGCATCTCTTCAGGCCTGCGGGGCGGCATCCTC
ATTGAGCTGGCTCTGCGCGGCCGGATCCGCCTGGAGCCACTCTCCATCAGGAAGAAGAGG
CTGCTGGAGAGGAAGGTGCTCTTGAAGTCGGATGCGCCGACTGGTGACGTCTTGCTGGAT
GAGACCCTCCGACACATCAAGGCCACGGAGGCTGCAGAAACGGTGCAGACCTGGATAGAG
CTGCTCACTGGGGAGACCTGGAACCCCTTCAAGCTGCAGTACCAGCTGAGGAACGTGCGT
GAGCGCATCGCCAAGGCTCTGGTGGAGAAGGGCATCCTCACCACGGAGAAGCAGAACTTC
CTGCTCTTTGACATGACCACCCACCCTGTCAGCAACGCCACTGAGAAGCAGCGCTTGGTG
AAGAAGCTCCAGGAGAGCATGCTGGAGCGGTGGGTGAATGACCCCCACCGCATGGACCGC
AGGACTCTGGCTCTCCTGGTGCTGGCCCACTCCTCAGATGTGCTGGAGAACGTGTTCGCC
AGCCTGGCAGACGACAAGTATGATGTGGCCATGAATAGGACCAAGGACCTCCTCGATATG
GACCCCGAGGTGGAAGCTGCCAAAGCCAGG---GGCACGGAGATGATCTGGGCTGTCCTG
GCAGCCTTCAATAAGTCC
>Chelonia:mydas_Green:sea:turtle_XM_037882952.1_GOLPH3L
ATGACGACGCTCATTCACAGAGGGCGGCGTGCTGACGTGGGCAAGAACGCCGACAAGAGG
CTGGAGGGCGAGGATGACGACTCGAAAGACAGAAACCTGGATGAAGAGGAGTCTGGTGAC
TCCAAAGATATCCGCCTGACCCTCATGGAGGAGGTGCTGCTCCTGGGACTGAAGGATAAG
GAGGGCTATACGTCCTTCTGGAACGACTGCATCTCCTCGGGCCTGCGTGGCGGCATTCTC
ATCGAGTTGGCGCTGCGCGGACGCATCCAGCTGGAGCCGCTTACCATGAGGAAGAAGAGG
CTGCTGGACAGAAAGGTGCTCTTAAAGTCAGACACCCCGACCGGCGACGTCCTGCTTGAC
GAGACCCTCAAGCACATCAAAGCCACAGAGCCTGCAGAGACAGTCCAGTCATGGATAGAG
CTGCTCACAGGCGAGACCTGGAACCCCTTCAAGCTGCAGTACCAGCTGCGTAATGTGCGG
GAGCGCATCGCCAAGAACCTGGTGGAGAAGGGGATCCTGACCACGGAGAAGCAGAACTTC
CTGCTCTTCGATATGACCACCCACCCAGTCACCAACGCCACCGAGAAGCAGCGCCTACTC
AAGAAGCTGCAGGAGAGCGTCCTGGACCGGTGGGTGAATGACCCGCACCGCATGGACAGG
AGGACCTTGGCTTTGCTGGTGCTGGCCCACTCCTCGGACGTACTGGAGAATGTTTTCACC
CCGCTTGCGGACGACAAGTATGACACGGCCATGAACAGGTCGAAGGACCTCTTGGACTTG
GACCCCGACGTGGAGGCCACCAAAGCCAGT---GCCACGGAGATGATCTGGGCTGTCCTG
GCGGCCTTTAACAAAGCC
>Chelonoidis:abingdonii_Abingdon:island:giant:tortoise_ENSCABG00000006929_GOLPH3L
ATGACGACGCTCATTCACAGAGGGCGGCGTGCTGACGTGGGCAAGAACGCCGACAAGAGG
CTGGAGGGCGAGGACGATGACTCGAAAGACAGAAACCTGGACGAGGAGGAATCTGGTGAC
TCCAAAGATATCCGCCTGACCCTCATGGAGGAGGTGCTGCTCCTGGGACTGAAGGATAAG
GAGGGCTATACGTCCTTCTGGAACGACTGCATCTCCTCGGGCCTGCGCGGCGGTATTCTC
ATCGAGCTGGCCCTGCGCGGACGCATCCAGCTGGAGCCGCTTACCATGAGGAAGAAGAGG
CTTCTGGACAGAAAGGTGCTCTTAAAGTCAGACACCTCAACTGGTGATGTCCTACTAGAT
GAGACCCTCAAGCACATCAAAGCCACAGAGCCTGCAGAGACAGTCCAGTCGTGGATAGAG
CTGCTCACAGGCGAGACCTGGAACCCCTTCAAGCTGCAGTACCAGCTGCGCAACGTGCGG
GAGCGCATCGCCAAGAACCTGGTGGAGAAGGGCATCCTGACCACGGAGAAGCAGAACTTC
CTGCTCTTCGACATGACTACCCACCCGGTCACCAACACCACCGAGAAGCAGCGCCTGCTC
AAGAAGCTGCAGGAGAGCGTCCTGGACCGGTGGGTGAACGACCCGCACCGCATGGACAGG
AGGACCTTGGCCTTGCTGGTGTTGGCCCACTCCTCGGATGTACTGGAGAACGTTTTCACC
CCGCTGGCGGACGACAAGTATGACACAGCCATGAACAGGTCAAAGGACCTCTTGGACTTG
GACCCCGACGTGGAGGCCACCAAAGCCAGC---GCCACAGAGATGATTTGGGCTGTCCTG
GCGGTCTTTAACAAAGCC
>Chiroxiphia:lanceolata_lance:tailed:manakin_XM_032713317.1_Passeriformes_GOLPH3L
ATGACGACGCTGACGCACCGGGCACGCCGGGGGGACCCGGGCGGGGGCTCGGCCAAGAGG
CCGGATGGGGAGGAGGACGGAGCTGCGGACAGAGAGCCCGGCGAGGAGGAGCCCGACGAC
TCCAAGGACATCCGGCTCACCCTCATGGAGGAGGTGCTGCTGCTGGGGCTCAAGGACAAG
GAGGGCTACACGTCCTTCTGGAATGACTGCATCTCCTCGGGGCTGCGCGGCGGGATCCTC
ATCGAGCTCGCCCTGCGCGGCCGCATCCGCCTGGAGCCGCTGGCCCTGCGCAGGAAACGG
CTCCTGGACAGGAAGGTGCTGCTCAAGTCGGACACTCCCACCGGGGACGTTCTGCTGGAC
GAGACCCTGCGGCACATCAAGGGCTCCGAGTGCCCCGAGACCGTCCCGACCTGGATCGAG
CTGCTCACGGGGGAGACGTGGAACCCGTTCAAGCTGCAGTTCCAGCTGCGGAACGTGCGG
GAGCGCCTGGCCAAGGCGCTGGTGGAGAAGGGGATCCTGGGCACGGAGAAGCAGAACTTC
CTGCTCTTCGACATGACCACCCACCCCCTCAGCAACGGCGCCGAGAAGCTGCGGCTGCAG
CGGCGGCTGCAGGAGAGCGTCCTGGAGCGCTGGGCCCGCGACCCGCGGCGCCTGGAGCCC
CGCACCCTGGCCCTGCTCGTGCTGGCCCACTCCTCCGACGTGCTGGAGGGCGTCTTCGGC
GCGCTGGCCGACGACAGGTACGAGCTGGCCCTGGCCCGCGCCCGCGACCTGCTGGACCTC
GACCCCGAGCTGGAGGCGGCCAAGGCCCGCGGCGGCTGCGAGATGATCTGGGCCGTGCTG
GCCGCCTTCAACAAGGGC
>Chlamydotis_macqueenii:Macqueen's:bustard_XM_010129663.1_Otididae_GOLPH3L
ATGACAACGCTAACACACCGAGGACGGCGTGCAGAAGCGGGAAGGAACTTGGACAAGAAG
CCTGACAGCGAGGATATTGCAGTTGCGGACAGAGACCTGAATGATGATGATCGTGATGAC
ACCAAAGATATCCGCCTCACGCTCATGGAGGAGGTGCTGCTCCTGGGGCTGAAGGACAAG
GAGGGCTATACCTCCTTCTGGAATGACTGCATCTCCTCGGGCCTGCGAGGTGGCATCCTC
ATCGAGCTGGCTCTGCGTGGACGGATCTGCCTGGAGCCACTCTCCCTCAGGAAGAAGAGG
CTGCTGGAGAGGAAGGTGATCTTGAAGTCGGATGCACCGACTGGTGACGTCTTGCTGGAT
GAGACTCTCAGACACATCAGGGCCACAGAGTCTGCAGAAACGGTGCAGACCTGGATAGAG
CTGCTCACTGGGGAGACCTGGAATCCCTTCAAGCTGCAGTACCAGCTGAGGAACGTGCGT
GAGCGCGTTGCCAAGGCATTGGTGGAAAAGGGCATACTCACCACGGAGAAGCAGAACTTC
CTCCTCTTTGACATGACCACCCATCCTGTCACCAATGCCACTGAGAAGCAGCGTTTGGTG
AAGAAGCTCCAGGAGAGCATGCTGGAGCGGTGGGTGAACGACCCCCACCGCATGGACCGC
AGGACTCTGGCTCTCCTGGTGCTGGCCCACTCCTCAGATGTGCTGGAGAATGTTTTTGCC
AGCCTGGCAAATGACAAGTACGATGTGGCAATGAACAGGACCAAGGACCTCCTTGATATG
GACCCTGAGGTGGAAGCTGCCAAAGCTGGG---GGTGCAGAGATGATCTGGGCTGTCCTG
GCAGCCTTCAATAAGTCC
>Colius:striatus_speckled:mousebird_XM_010201309.1_Coliiformes_GOLPH3L
------------------------------------------------------------
------------------------------------------------------------
------------------------------------------------------------
---GGCTACACCTCCTTCTGGAACGACTGCATCTCCTCAGGCCTGCGTGGTGGCATCCTC
ATCGAGCTGGCTCTGCGGGGCCGGATCTGCCTCGAGCCCCTCTCCCTCAGGAAGAAGAGG
CTGCTGGAGAGAAAGGTGCTTTTGAAGTCAGATGCACCGACTGGTGACGTGTTGCTGGAC
GAGACCCTCCGACACATCAAATCCACAGAGCCTGCAGAAACGGTTCAGACCTGGATAGAG
CTGCTCACTGGGGAGACCTGGAACCCCTTCAAGCTGCAGTATCAGCTGAGGAACGTGCGT
GAGCGCATCGCCAAGGCTCTGGTGGAGAAGGGCATCCTCACCACGGAGAAGCAGAACTTC
CTGCTGTTTGACATGACCACACACCCCGTGAGCAACGCCACCGAGAAGCAGCGTCTGGTC
AAGAAGCTCCAGGAGAGCGTTTTGGAGCGCTGGGTGAACGATCCCCAACGGATGGAACGC
AGGACTTTGGCTCTCCTGGTGTTGGCTCATTCCTCAGATGTTCTGGAGAACGTTTTGGCC
AACCTGGCAGATGACAAGTACGATGTGGCGATGAACAGGACCAAGGATCTGCTGGAGATG
GACCCTGAGGTGGAAGCTGCCAAAGCCAGA---GGTGCAGAGATGATCTGGGCTGTCCTG
GCAGCTTTCAATAAGTCT
>Columba:livia_rock:pigeon_XM_005514764.2_Columbiforme_GOLPH3L
ATGACGACGCTGACGCGCCGGGGCCGCCGCGCCGAGGCCGGACAGGGCTCGGACAAGAAG
CCGGACGGCGAGGACTCGGCGGCTGCGGACAGGGAGCTGGGCGAGGACGACAGCGACGGC
TCCAAAGACATGCGGCTGACGCTGATGGAGGAGGTGCTGCTGCTGGGGCTGAAGGACAAG
GAGGGCTACACGTCCTTCTGGAACGACTGCATCTCCTCGGGCCTGCGCGGGGGGATCCTC
ATTGAGCTGGCCCTGCGCGGCCGCGTCTGCCTGGAGCCGCTGTCCCTGAGGAAGAAGAGG
CTGCTGGAGAGGAAGGTGCTCTTGAAGTCAGACGCGCCCACCGGTGACGTCTTGCTGGAC
GAGACCCTGCGGCACATCAAGGCCACGGAGCCGGCGGAGACGGTGCAGACCTGGATCGAG
CTGCTGACGGGAGAGACCTGGAACCCCTTCAAGCTGCAGTACCAGCTGCGCAACGTCCGC
GAGCGCATCGCCAAGGCGCTGGTGGAGAAGGGCATCCTGACCACCGAGAAGCAGAACTTC
CTGCTGTTCGACATGACCACCCACCCCGTCAGCAACGCCACCGAGAAGCAGCGCCTGGTC
AGGAGGCTCCAGGAGAGCGTCCTGGAGCGCTGGGTCAACGACCCGCGCCGCATGGACCGG
CGGACGCTGGCACTGCTGGTGCTGGCCCACTCCTCCGACGTCCTGGAGAACATTTTCGCC
AGCTTGGCCGACGACAAGTACGACGTGGCCATGAACAGGACCAAGGACCTTCTGGATGCC
GACCCCGAGGTGGAAGCCGCCAAAGCCAGC---GGTGCTGAGATGATCTGGGCCGTCCTG
GCGGCTTTTAATAAGTCC
>Corapipo:altera_White:ruffed:manakin_XM_027632380.1_GOLPH3L
ATGACGACGCTCACACACCGGGCACGCCGGGGGGACCCGGGCAGGGGCTCGGCCAAGAGG
CCGGACGGGGAGGAGGACGGAGCTGCGGACAGAGAGCCCGGCGAGGAGGATCCCGACGAC
TCCAAGGACATCCGGCTCACCCTCATGGAGGAGGTGCTGCTGCTGGGGCTCAAGGACAAG
GAGGGCTACACGTCCTTCTGGAATGACTGCATCTCCTCGGGGCTGCGCGGCGGGATCCTC
ATCGAGCTCGCCCTGCGCGGCCGCATCCGCCTGGAGCCGCTGGCCCTGCGCAGGAAACGG
CTCCTGGACAGGAAG---------------------------------------------
------------------------------------------------------------
------------------------------------------------------------
------------------------------------------------------------
------------------------------------------------------------
------------------------------------------------------------
------------------------------------------------------------
------------------------------------------------------------
------------------------------------------------------------
------------------
>Corvus:moneduloides_New:Caledonian:crow_XM_032093596.1_GOLPH3L
ATGACGACGCTCACGCACCGGGGCCGGCGGGTGGAG---GGCAGAAACTCGGACAAGAAG
CCGGACGGTGAGGAGGATGCGGCTGCAGACAGAGACCTGAACGAGGACGATCCTGATGAC
TCCAAAGACATCCGCCTCACGCTCATGGAGGAGGTGCTGCTCCTGGGGCTGAAGGACAAG
GAGGGCTACACCTCCTTCTGGAACGACTGCATCTCCTCGGGGCTGCGGGGCGGGATCCTC
ATCGAGCTGGCTCTGCGCGGCCGCATCCGCCTGGAGCCGCTGTCCCTGCGCAAGAAGAGG
CTGCTGGAGAGGAAGGTGCTGTTGAAGTCGGATGCTCCGACCGGGGATGTGCTGCTGGAT
GAGACCCTGCGGCACATCAAGGCCACGGAGTCGGCGGAGACGGTTCAGACCTGGATAGAG
CTGCTCACTGGAGAGACCTGGAACCCCTTCAAGCTGCAGTACCAGCTGCGCAACGTGCGG
GAGCGCCTGGCCAAGGCGCTGGTTGAGAAGGGCATCCTGACCACGGAGAAGCAGAACTTC
CTGCTCTTCGACATGACCACGCACCCTGTCAGCAACGCCTCCGAGAAGCAGCGCCTGGTG
AAGAAGCTCCAGGAGAGCGTCCTGGAGCGCTGGGTCAACGACCCCCAGCGCATGGAGCGC
AGGACTCTGGCCCTGCTGGTGCTGGCCCACGCCTCGGACGTGCTGGAGAACGTTTTCGCC
AGCCTGGCCGATGACAAGTACGACGTGGCCATGAACAGGACCAAGGACCTGCTGGATATG
GACCCTGAGGTGGAAGCTGCCAAAGCCAGG---GGCACGGAGATGATCTGGGCTGTCCTG
GCAGCCTTCAATAAGTCC
>Coturnix:japonica_Japanese:quail_XM_015884617.2_GOLPH3L
ATGACGACGCTGACACATCGGGGATGGCGTGGG------------------GACAAAAGG
GCTGAGCCTGAGGAGGACGTGGCTGCAGACAAGGAGCTGCCTGATGATGACTCTGACAAC
TCCAAAGCCCCCCGCCTCACACTGATGGAGGAGGTGCTGCTCCTGGGGCTGCAGGACAAG
GAGGGCTACCCATCCTTCTGGAATGACTGCCTGTCCCCTGGTCTGCGTGGTGGGATCCTC
ATCGAGCTGGCGCTGCGGGGCCGCATCCATCTGGAGCCACTCACAGCCAGGAAGAAGCGG
CTGCTGGACAGGAAGGTGCTGCTGAAGTCGGCGGCTCCCACTGGTGATGTCCTCCTGGAT
GAGACCCTCCGGCACATCAAAGCTGCTGAGTCCATTGAAACGGTGCAGACCTGGATAGAG
CTGCTCACAGGTGAGACCTGGAACCCCTTCAAGCTGCAATATCAGCTGCGGAACGTCCGT
GAGCACGTCGCCAAGGGGCTGGTGGAGAAAGGGATCCTGACCACGGGCAAGCAGAGCTTC
CTGCTCTTCGACATGACCACACACCCCGTGTGTGACACCACGGAGAAGCAGCGCCTGCTG
AGGAAGCTGCAGAGCAGCCTGTTGGAACGTTGGACTGGAGACGTGCGCCGCATGGAGCGC
AGGCTGCTGGCGCTGCTGGTGCTGGCCCACACCTCGGATGTGCTGGAAAAGGCTTTGGGA
GGCCTGGAGGACACGCAGTATGAGCTGGCCATGAGCAGAGCCAAGGATGTGCTGGAGGCT
GACACGGAGCTGGAGGCGGCTCAGGGCAGA---GGGACAGAGGTGATCTGGGCTGTGCTG
GCTGCGCTCAGCAGGGCT
>Cuculus:canorus_common:cuckoo_XM_009558407.1_Cuculiformes_GOLPH3L
ATGACAACGCTAACGCACCGAGGACGGCGTGCTGAGGCGGGAAGGAGCTTGAACAAGAAG
CCAAGCAGTGAGGAAGAT------GCAGACAGACGCCTGAATGACGATGATCCTGATGAC
TCCAAAGATGTCCGCCTCACACTCATGGAGGAGGTGCTGCTTCTGGGGCTGAAGGACAAG
GAGGGCTACACCTCCTTCTGGAATGACTGCATCTCCTCAGGCCTGCGGGGTGGCATCCTC
ATTGAGCTGGCTCTGCGTGGCCGCATCCGCCTGGAGCCGCTCTCCATCAGGAAGAAGAGG
CTGCTGGAGAGGAAGGTGGTCTTGACGTCGGACGTGCCAACTGGTGACGTCTTGCTGGAT
GAGACCCTTCGACACATCAAGGCTACGGAGTCTTCTGAAACGGTGCAGACCTGGATCGAG
CTGCTCACCGGAGAAACCTGGAACCCCTTCAAGCTGCAGTACCAGCTGAGGAACGTGCGG
GAGCGCATCGCCAAGGCGCTGGTGGAGAAGGGCATCCTCACCACGGAGAAGCAGAACTTC
CTGCTCTTCGACATGACCACCCACCCCATCAGCAACACCACTGAGAAGCAGCGCTTGGTG
AAGAAGCTCCAGGAGAGCATGCTGGAGCGGTGGGTGAATGACCCCCACCGTATGGACCGC
AGGACGCTGGCTCTCCTGGTGCTGGCGCACTCCTCGGACGTGCTGGAGAATGTTTTTGCC
AGCCTGGCAGACGACAAGTACGATGTGGCCATGAACAGGACCAAGGACCTCCTCGATATG
GACCCTGAAGTGGAAGCCACCAAAGCCAGG---GGTGCAGAGATGATCTGGGCTGTCCTG
GCAGCCTTCAATAAGTCC
>Cygnus:atratus_black:swan_XM_035571110.1_Anseriformes_GOLPH3L
ATGACGACGCTGACGCACCGGGGCCGCCGCACCGAGGCGGGTGGGAGCACGGGCAAGAAG
CTGGACGACGAGGAAGAGGCGGCTGCAGAGAGAGACCCG---------GAGGACGATGAC
TCCAAAGGCACCCGCCTGACGCTGATGGAGGAGGTGCTGCTCCTGGGACTGAAGGACAAG
CAGGGCTACACCTCCTTCTGGAACGACTGCATCTCCCCCGGCCTGCGCGGCGGCATCCTT
GTCGAGCTGGCACTGCGGGGCCGCATCCAGCTGGAGCCCCTCACCACCAGGAAGAAGCGG
CTGCTGGACAGGAAGGTGCACCTGAAGTCGGACACTCCAACTGGTGACATCCTGCTGGAC
GAGACCCTGCGGCACATCAAGGCCACGGAGCCTGCAGAAACGGTGCAGACCTGGATAGAG
CTGCTCACAGGGGAGACCTGGAACCCCTTCAAGCTGCAGTACCAGCTGCGGAACGTGCGC
GAGCGCATCGCCAAGAACCTGGTGGAGAAAGGCATCCTCACCACGGAGAAGCAGAACTTC
CTCCTCTTCGACATGACCACGCACCCCGTCAGCAACGCCGCTGAGAAGCAACGCTTGCTC
AAGAGGCTGCAGGAAGGCGTGCTCGAGCGCTGGGCGGGTGACCCGCACCGCATGGACCGC
AGGACTCTGGCTCTCCTGGTGCTCGCCCACTCCTCGGATGTGCTGGAGAACGCTTTCAGC
AGCCTGGCGGACGACCGGTACGAGGTGGCGATGAACAGGACCAAGGAGGTCCTTGACGCA
GATCCAGAGGTGGAAGCTGCCAAAGGCAGA---GGCACGGAGATGATCTGGGCCATCCTG
GCAGCCTTCAACAAGGCC
>Dromaius:novaehollandiae_Emu_XM_026111564.1_Casuariiformes_GOLPH3L
ATGACGACGCTGACGCACCGGGGACGA------------GGGAAGAGCTCRGACAAGAAG
CCCGACGGCGAGGAAGACACCGCCGCGGACAGAGACCTGAACGACGAAGACGCCAACGAC
TCCAAGGAGATGCGCCTCACCCTCATGGAGGAGGTGCTGCTGCTGGGGCTGAAGGACAAG
GAGGGCTACACGTCCTTCTGGAACGACTGCATCTCTTCGGGGCTGCGAGGCGGCATCCTC
ATCGAGCTAGCGCTGCGAGGCCGGATCCAGCTGGAGCCGCTCACCGTGCGGAAGAAGAGG
CTGCTGGACAGGAAGGTGCTCTTGAAGTCAGATGCTCCAACTGGCGACGTCTTGCTGGAC
GAGACCCTCCGGCACATCAAGGCTACGGAGTCTGCAGAAACGGTGCAGACCTGGATCGAG
CTGCTCACCGGGGAAACCTGGAACCCTTTCAAGCTGCAGTACCAGCTGCGGAACGTGCGC
GAGCGCATCGCCAAGAACCTCGTGGAGAAAGGCATCCTCACCACGGAGAAGCAGAACTTC
CTGCTCTTCGACATGACCACCCACCCCGTCAGCAACACCACCGAGAAGCAGCGCCTGGTC
AAGAAGCTCCAGGAGAGCGTGCTGGAGCGCTGGGGGAACGGCCCCGGCCGCATGGACCGC
AGGACTTTGGCTCTCCTGGTGCTGGCCCACTCCTCGGACGTGCTGGAGAACGTTTTCGCC
AGCCTGGCAGATGACAAGTACGACTTGGCGATGAACAGGTCCAAGGACCTCCTGGATTTG
GACCCTGAGGTGGAAGCTCCCAAAGCCAAA---GGCACTGAGATGATCTGGGCCGTCCTG
GCGGCCTTCAATAAGTCT
>Egretta:garzetta_little:egret_XM_009648449.2_Pelecaniformes_GOLPH3L
ATGACGACGCTAACGCACCGAGGGCGGCGTGCTGAGGCGGGAAGGAACTCGGAGAAGAAG
CCTGACGGCGAGGAAGATGCGGCTGCG------GACCTGAATGACGATGATCCCGACGAC
TCCAAAGATATCCGCCTCACGCTGATGGAGGAGGTGCTGCTCCTGGGGCTGAAGGACAAG
GAGGGCTACACCTCCTTCTGGAATGACTGCATCTCCTCAGGCCTGCGGGGCGGCATCCTC
ATCGAGCTGGCTCTGCGTGGCCGGGTCCGCCTGGAGCCGCTTTCCATGAGGAAGAAGAGG
CTTCTGGAGAGGAAGGTGCTCCTGAAGTCAGACACACCGACCGGTGACATCTTGCTGGAT
GAGACTCTCCGACACATCAAGGCCACGGAGCCTGCGGAAACGGTGCAGACCTGGATAGAG
CTGCTCACTGGGGAGACCTGGAACCCCTTCAAGCTGCAGTACCAGCTGAGGAACGTGCGT
GAGCGCATTGCCAAGGCGCTGGTGGAGAAGGGCATCCTCACCACGGAGAAGCAGAACTTC
CTGCTCTTTGACATGACCACCCACCCCGTCAGCAACGCCACCGAGAAGCAGCGCTTGGTG
AAGAAGCTCCAGGAGAGCATGCTGGAGCGGTGGGTGAACGACCCCCACCGCATGGACCGC
AGGACTCTGGCTCTTCTGGTGCTGGCCCACTCCTCAGACGTGCTGGAGAACGTTTTCGCC
AGCCTGGCAGATGACAAGTACAATGTGGCAATGAACAGGACCAAGGACCTCCTCGATATG
GACCCTGAGGTGGAAGCAGCCAAAGGCATG---GGCTCAGAGATGATCTGGGCTGTCCTG
GCAGCCTTCAATAAGTCC
>Eurasian:sparrowhawk_Accipiter:nisus_ENSANIG00000003625_GOLPH3L
ATGACGACCCTAACGCACAGAGGACGGCGTGCTGAGGCAGGGAGGAACTTGGACAAGAAG
CCTGACAGTGAGAAAGATGCACCTGCAGACAGAGACCTGAATGACGATGATCCTGGTGAC
TTCAAAGATATCCACCTCACACTCATGGAGGAGGTGTTGCTCCTGGGGCTGAAGGACAAG
GAGGGCTACACCTCCTTCTGGAATGACTGCATCTCTTCAGGCCTGCGAGGTGGTATCCTC
ATTGAGCTGGCTCTGCGTGGCCGGATCCACCTGGAGCCGCTCTCCATAAGGAAGAAGAGA
CTGCTGGAGAGGAAGGTGCTCTTGAAGTCAGACGCACCAACTGGTGATGTCTTGCTGGAT
GAGACCCTCCGACACATCAAGGCCACGGAGTCTGCAGAAACGGTGCAGACCTGGATAGAG
CTGCTCACTGGGGAGACCTGGAACCCCTTCAAGCTGCAGTACCAGCTGAGGAATGTGCGT
GAGCGCATCGCCAAGGCGCTGGTGGAGAAGGGCATCCTCACCACGGAGAAGCAGAACTTC
CTGCTCTTCGACATGACCACCCACCCTGTCAGCAACGCCACCGAGAAGCAGCGCTTGGTG
AAGAAGCTCCAGGAAAGCATGCTGGAGCGGTGGGTGAATGACCCCCACCGCATGGAACGC
AGGACACTGGCTCTTCTTGTGTTGGCCCACTCCTCAGATGTACTGGAGAACGTTTTCGCC
AGCCTGGCAGATGACAAGTACAATGTGGCAATGAACAGGACCAAGGACCTCCTCGATATG
GACCCTGAGGTGGAAGCTGCCAAAGCCAGG---GGCGCAGAGATGATCTGGGCTGTCCTG
GCAGCCTTCAATAAGTCC
>Eurypyga:helias_sunbittern_XM_010160525.1_Gruiformes_GOLPH3L
ATGACCACGCTAACGCACCGAGGACGGCGTGCTGAGGCAGGAAGGAACTCTGACAAGAAG
GCCGACAGTGAGGAAGATGCGGCTGTGGACGGAGACCTGAATGACAGTGATCCAAATGAC
TCCAAAGATGCCCACCTCACGCTTATGGAGGAGGTGCTGCTCCTGGGGCTGAAGGACAAG
GAGGGCTACACCTCCTTCTGGAATGACTGCATCTCTTCAGGGCTGCGGGGCGGCATCCTC
ATTGAACTGGCTCTGCGTGGCCGCATCTGCCTGGAACCACTCTCCATCAGGAAGAAGCGG
CTGCTGGAGAGGAAGGTGCTCTTGAAGTCAGACGCACCGACTGGTGATGTCTTGCTGGAC
GAGACCCTCCGACACATCAAGGCTGCAGAGTCTGTGGAAACAGTGCAGACCTGGATAGAG
CTGCTCACTGGAGAGACCTGGAACCCTTTCAAGCTGCAGTACCAGCTGAGGAATGTGCGT
GAGCGCATTGCCAAGGCACTGGTGGAGAAGGGCATCCTCACCACAGAGAAGCAGAACTTC
TTGCTCTTCGACATGACTACCCACCCCGTCAGCAATGCCACGGAGAAGCAGCGCTTGGTG
AAGAAGCTCCAGGAGAGCATGCTGGAGCGGTGGGTGAATGACCCCCATCGCATGGACCGC
AGGACCCTGGCTCTCCTGGTGCTGGCCCACTCCTCAGACGTGTTGGAGAATGTTTTCGCC
AGCATGGCAGATGATAAGTACGATGTGGCAATGAACAGAACCAAGGACCTCCTCGATAGG
GATCCCGAGGTGGAAGCAGCCAAAGCCAAG---GGTGCAGAGGTGATCTGGGCTGTCCTG
GCAGCCTTCAATAAGTCC
>Falco:cherrug_Saker:falcon_XM_005434608.3_Falconiformes_GOLPH3L
ATGACGACGCTGACGCACCGAGGACGGCGCCCTGAGGTGGGAAGGAACTCGGAAAAGAAA
CCAGACAGCGAGGAAGATGCGGCCGCAGACAGAGACCTGCCCGATGGTGACCCTGACGAC
TCCAAAGACATCCGCCTGACGCTCATGGAGGAGGTGCTGCTCCTGGGGCTGAAGGACAAG
GAGGGCTACACATCCTTCTGGAATGACTGCATCTCTTCAGGCCTGCGGGGCGGCATCCTC
ATCGAGCTGGCTCTGCGCGGCCGGATCCACCTGGAGCCGCTCTCCATCAGGAAGAAGAGG
CTGCTGGAGAGGAAGGTGCTCTTGAAGTCAGACACACCGACTGGCGACGTCCTGCTGGAT
GAGACCCTCCGACACATCAAGGCCACGGAGTCTGCAGAAACAGTGCAGACCTGGATAGAG
CTGCTCACTGGGGAGACCTGGAACCCCTTCAAGCTGCAGTACCAGCTGAGGAACGTGCGC
GAGCGCATCGCCAAGGCGCTGGTGGAGAAGGGCATCCTCACCACGGAGAAGCAGAACTTC
CTGCTCTTCGACATGACCACCCACCCCATCAGCAACGCCACCGAGAAGCAGCGCTTGGTG
AAGAAGCTCCAGGAGAGCATGCTGGAGCGGTGGGTGAATGACCCCAACCGCATGGACCGC
AGGACTCTGGCTCTCTTGGTGCTGGCCCACTCCTCAGATGTGCTGGAGAACGTTTTCTCC
AGCCTGGCAGATGACAAGTATGACGTGGCCATGAACAGGACCAAGGACCTCCTCGATATG
GACCCTGAGGTGGAAGCTGCCAAAGCCAGG---GGTGCAGAGATGATCTGGGCTGTCCTG
GCAGCCTTCAATAAGTCC
>Falco:peregrinus_peregrine:falcon_XM_005236795.3_GOLPH3L
ATGACGACGCTGACGCACCGAGGACGGCGCCCTGAGGTGGGAAGGAACTCGGAAAAGAAA
CCAGACAGCGAGGAAGATGCGGCCGCAGACAGAGACCTGCCTGATGGTGACCCTGACGAC
TCCAAAGACATCCGCCTGACGCTCATGGAGGAGGTGCTGCTCCTGGGGCTGAAGGACAAG
GAGGGCTACACATCCTTCTGGAATGACTGCATCTCTTCAGGCCTGCGGGGCGGCATCCTC
ATCGAGCTGGCTCTGCGCGGCCGGATCCACCTGGAGCCGCTCTCCATCAGGAAGAAGAGG
CTGCTGGAGAGGAAGGTGCTCTTGAAGTCAGACACACCGACTGGCGACGTCCTGCTGGAT
GAGACCCTCCGACACATCAAGGCCACGGAGTCTGCAGAAACAGTGCAGACCTGGATAGAG
CTGCTCACTGGGGAGACCTGGAACCCCTTCAAGCTGCAGTACCAGCTGAGGAACGTGCGC
GAGCGCATCGCCAAGGCGCTGGTGGAGAAGGGCATCCTCACCACGGAGAAGCAGAACTTC
CTGCTCTTCGACATGACCACCCACCCCATCAGCAACGCCACCGAGAAGCAGCGCTTGGTG
AAGAAGCTCCAGGAGAGCATGCTGGAGCGGTGGGTGAATGACCCCAACCGCATGGACCGC
AGGACTCTGGCTCTCTTGGTGCTGGCCCACTCCTCAGATGTGCTGGAGAACGTTTTCTCC
AGCCTGGCAGATGACAAGTATGACGTGGCCATGAACAGGACCAAGGACCTCCTCGATATG
GACCCTGAGGTGGAAGCTGCCAAAGCCAGG---GGTGCAGAGATGATCTGGGCTGTCCTG
GCAGCCTTCAATAAGTCC
>Gallus:gallus_Chicken_ENSGALG00000014640_Galliformes_GOLPH3L
ATGACGACGCTCACACGTCGGGGATGGCGTGGG------------------GACAAAAGG
ACTGAGCCTGAGGAGGACGCAGCTGGGGACAGGGAGCAGCCCGACGATGACTCCGACAAC
TCCAAAGCCACCCGCCTCACACTGATGGAGGAGGTGCTGCTCCTGGGGCTGCAGGACAAG
GAGGGCTATCCATCCTTCTGGAATGACTGCCTGTCCCCCGGTCTGCGTGGTGGCATCCTC
ATCGAGCTGGCGCTGCGGGGCCGCATCCATCTGGAGCCGCTCACAGCCAGGAAGAAGAGG
CTGCTGGACAGGAAGGTACTGCTGAAGTCGGCTGCTCCCACTGGTGATGTCCTCCTGGAT
GAGACCCTCCGGCACATCAAAGCCTCTGAGTCAACAGAAACGGTGCAGACCTGGATAGAG
CTGCTCACAGGCGAGACCTGGAACCCCTTCAAGCTGCAGTATCAGCTGCGGAACGTGCGT
GAGCGTGTCGCCAAGGGCCTGGTGGAGAAGGGGATCCTCACCACGGGGAAGCAGAGCTTC
CTGCTCTTCGACATGACCACCCACCCCATCTGTGACACCACTGAGAAGCAGCGCCTGCTG
AAGAAGCTGCAGGGCAGTGTGTTGGAACGCTGGACGGGGGACCTGCGCCGCATGGACCAC
AGGCTGCTGGCGCTGCTGGTGCTGGCCCACGCCTCGGATGTGCTGGAGAAGGCTTTGGGC
AGCCTGGAGGACACGCAGTATGAGATGGCCATGAGCAGAGCCAAGGATGTGCTGGAGGCC
AACGCGGAGCTGGAGGCGGCCCAGGGCAGA---GGGACAGAGGTGATCTGGGCTGTGCTG
GCAGCCTTCAGCAGGGCC
>Haliaeetus:leucocephalus_bald:eagle_XM_010571224.1_GOLPH3L
ATGACGACGCTAACGCACCGAGGACGGCGTGCTGAGGCAGGAAGGAACTTGGACAAGAAG
CCTGACAGTGAGGAAGATGCGCCTGCGGACAGAGACCTGAATGACGATGATCCCGGCGAC
TTCAAAGATATCCGCCTCACGCTCATGGAGGAGGTGTTGCTCCTGGGGCTGAAGGACAAG
GAGGGCTACACCTCCTTCTGGAATGACTGCATCTCTTCAGGCCTGCGAGGTGGTATCCTC
ATTGAGCTGGCTCTGCGTGGCCGGATCCGCCTGGAGCCGCTCTCCATCAGGAAGAAGAGA
CTGCTGGAGAGGAAGGTGCTCTTGAAGTCAGACGCGCCAACTGGTGATGTCTTGCTGGAT
GAGACCCTCCGACACATCAAGGCCACGGAGTCTGCAGAAACGGTGCAGACCTGGATAGAG
CTGCTCACTGGGGAGACCTGGAACCCCTTCAAGCTGCAGTACCAGCTGAGGAACGTGCGT
GAGCGCATCGCCAAGGCGCTGGTGGAGAAGGGCATCCTCACCACGGAGAAGCAGAACTTC
CTGCTCTTCGACATGACCACCCACCCTGTCAGCAACGCCACCGAGAAGCAGCGCTTGGTG
AAGAAGCTCCAGGAGAGCATGCTGGAGCGGTGGGTGAACGACCCCCACCGCATGGAACGC
AGGACTCTGGCTCTCCTCGTGTTGGCCCACTCCTCAGATGTACTGGAGAACGTTTTTGCC
AGCCTGGCAGATGACAAGTACAATGTGGCAATGAACAGGACCAAGGACCTCCTCGATATG
GACCCTGAGGTGGAAGCTGCCAAAGCCAGG---GGCGCAGAGATGATCTGGGCTGTCCTG
GCAGCCTTCAATAAGTCC
>Leptosomus:discolor_cuckoo:roller_XM_009962109.1_Coraciiformes_GOLPH3L
------------------------------------------------------------
------------------------------------------------------------
------------------------------------------------------------
---GGCTACACCTCCTTCTGGAATGACTGCATCTCTTCAGGCCTGCGGGGCGGCATCCTC
ATCGAGCTGGCTCTGCGGGGAGCAGCGGATCTGCGTCCA---GCCTTACGCCGGGTTCCC
ACTTTGTCTTTCCAGGTGCTCTTGAAGTCGGATGCGCCAACTGGTGACGTCTTGCTGGAT
GAGACCCTTCGACACATCAAGGCCACGGAGCCTGCAGAAACGGTGCAGACCTGGATAGAG
CTGCTCACTGGGGAGACCTGGAACCCCTTCAAGCTGCAGTACCAGCTGAGGAACGTGCGG
GAGCGCATCGCCAAGGCGCTGGTGGAGAAGGGCATCCTCACCACAGAGAAGCAAAACTTC
CTGCTCTTCGACATGACCACCCACCCCGTCAGCAACGCCACCGAGAAGCAGCGCTTGGTG
AAGAAGCTCCAGGAGAGCATGCTGGAGCGGTGGGTGAATGACCCCCACCGCATGGACCGC
AGGACTCTGGCTCTCCTGGTGCTGGCCCACTCCTCAGACGTGCTGGAGAACGTTTTCACC
AGCCTGACAGATGACAAGTACGATATGGCAATGAACAGGACCAAGGACCTCCTCGATATG
GACCCTGAGGTGGAAGCTGCCAAAGCCAAG---GGTGCAGAGATGATCTGGGCTGTCCTG
GCAGCCTTCAATAAGTCC
>Meleagris:gallopavo_Turkey_XM_010723930.3_Galliformes_GOLPH3L
ATGACGACGCTCACACGTCGGGGATGGCGTGGG------------------GACAAAAGG
ACTGAGCCTGAGGAGGACGCGGCTGCGGACAGGGAGCTGCCTGACGATGACTCTGACAAC
TCCAAAGCCCCCCGCCTCACACTGATGGAGGAGGTGCTGCTCCTGGGGCTGCAGGACAAG
GAGGGCTACCCATCCTTCTGGAACGACTGCCTGTCCCCTGGTCTGCGTGGTGGCATCCTC
ATCGAGCTGGCGCTGCGGGGCCGCATCCATCTGGAGCCACTGACAGCCAGGAAGAAGCGG
CTGCTGGACAGGAAGGTGCTGCTGAAGTCGGCTGCTCCCACTGGTGATGTCCTCCTGGAT
GAGACCCTCCGGCACATCAAAGCCTCTGAGTCCACGGAAACGGTGCAGACCTGGATAGAG
CTGCTCACAGGCGAGACCTGGAACCCCTTCAAGCTGCAGTATCAGCTGCGGAACGTGCGT
GAGCGTGTTGCCAAGGGCCTGGTGGAGAAGGGGATCCTCACCACGGGGAAGCAGAGCTTC
CTTCTCTTCGACATGACCACCCACCCCGTCTGTGACACCACTGAGAAGCAACGGCTGCTG
AGGAAGCTGCAGGACAGCGTGTTGGAGCGCTGGATGGGGGACCCGCGCCGCATGGACCGC
AGGCTGCTGGCGCTGCTGGTGCTGGCCCACGCCTCGGATGTGCTGGAGAAGGCTTTGGGC
AGCCTGGAGGACACGCAGTATGAGATGGCCATGAGCAGAGCCAAGGATGTGCTGGAGGCC
GATGCGGAGCTGGAGGCGGCCCAGGGCAGA---GGGACAGAGGTGATCTGGGCTGTGCTG
GCAGCCTTCAGCAGGGCC
>Melopsittacus:undulatus_budgerigar_XM_034071156.1_Psittaciformes_GOLPH3L
ATGACGACGCTCACACACCGCAGCCGCCGCACCGAG---------------GGCAGGAAA
GGGGCCGGGGAGGAGGACACGGCTGCAGACAGGGACCCGACCGAGGAGGACCCCGATGAC
TCCAAGGACATTCGCCTGACGCTGATGGAGGAGGTGCTGCTGCTGGGGCTCAAGGACAAG
GAGGGCTACACGTCCTTCTGGAATGACTGCATCTCCTCGGGGCTGCGCGGGGGCATCCTC
ATCGAGCTGGCGTTCCGCGGCCGCATCCGCCTCGAGCCGCTCTCCATGAGGAAGAAGAGG
CTGCTGGAGAGGAAGGTGCTCCTCAAGTCGGATGCACCCACAGGGGATGTGCTGCTGGAT
GAGACCCTCAGGCACATCAAGGCCACGGAGGCTGCAGAAACAGTGCAGACCTGGATAGAG
CTGCTCACCGGAGAGACCTGGAACCCCTTCAAGCTGCAGTACCAGCTGCGGAACGTGCGG
GAGCGCGTGGCCAAGGCGCTGGTGGAGAAGGGCATCCTCACCACGGAGAAGCAGAACTTC
CTGCTCTTCGACATGACCACACACCCCGTCAGCAACGGCACCGAGAAGCAGCGCCTGGTG
CGGCGCCTGCAGGAGAGCGTCCTGGAGCGCTGGGTCAAGGACCCGCTCCGCATGGAGCGC
AGGACTCTGGCTCTGCTGGTGCTCGCCCACTCCTCGGATGTGCTGGAGAACGTCTTCGCC
AGCCTGGCCGATGACAAGTACGACGTGGCCATGAACAGGACCAAAGACCTCCTGGAGATG
GACCCGGAGGTGGAAGCTGCCAAAGGCAGA---GCCACGGAGATGGTGTGGGCTGTGCTG
GCCGCCTTCAATAAGTCC
>Mesitornis:unicolor_brown:roatelo_XM_010178766.1_Gruiforme_GOLPH3L
ATGACGACGTTAACGCACCGAGGACGGCGTGCTGAGGCGGGAAGGAACTCGGACAAGAAG
CACAACAGTGAGGAAGATGCGGTTGCAGACAGAGACCTGAATGATGATGATCCTGATGAC
TCCAAAGATATCCGCCTCACGCTGATGGAGGAGGTGCTGCTGCTGGGGCTGAAGGACAAG
GAGGGTTACACCTCCTTCTGGAATGACTGCATCTCCTCCGGCCTGCGGGGCGGCATCCTC
ATCGAGCTGGCTCTGCGTGGCCGGATCTGCCTGGAGCAGCTCTCCATCAGGAAGAAAAGG
CTGCTGGAGAGGAAGGTGCTTCTGAAGTCGGACGCACCAACTGGTGATGTCTTGCTGGAT
GAGACCCTCCGACACATCAAGGCCACAGAGTCAGCAGAAACGGTGCAGACTTGGATAGAG
CTACTCACTGGGGAGACCTGGAACCCCTTCAAGCTGCAGTACCAGCTGAGGAATGTGCGC
GAGCGCATTGCCAAAGCGCTAGTGGAGAAAGGTATCCTCACCACAGAGAAGCAGAACTTC
CTGCTCTTTGACATGACCACTCACCCTGTCAGCAATGCCACCGAGAAACAGCGCTTGGTG
AAGAAGCTCCAGGAGAGCATGCTGGAGCGGTGGGTAAATGACCCCCAGCGCATGGACCGC
AGGACTCTGGCTCTCCTGGTGCTGGCCCACTCCTCAGATGTACTGGAGAATGTTTTCGCC
AGCCTGACAGATGACAAGTACGATGTGGCAATGAACAGGACCAAGGACCTCCTCGATATG
GATCCTGAGGTGGAAGCTGCCAAAGCCAGG---GGCGCAGAGATGATCTGGGCTGTCCTG
GCAGCCTTCAATAAGTCC
>Nipponia:nippon_crested:ibis_XM_009473913.1_GOLPH3L
ATGACGACGCTAACGCACCGAGGACGGCGTGCTGAGGCGGGAAGGAACTTGGACAAGAAA
CCCGACAGCGAGGAAGATGCAGCTGCGGACAAAGACCTGAATGAGGATGATTCCGACGAC
TCCAAAGATATCCGCCTCACGCTCATGGAGGAGGTGCTGCTCCTGGGGCTGAAGGACAAG
GAGGGCTACACCTCCTTCTGGAACGACTGCATCTCTTCAGGCCTGCGGGGCGGCATCCTC
ATCGAGCTGGCTCTGCGCGGCCGGATCCGCCTGGAGCCGCTCTCCATCAGGAAGAAGAGG
CTGCTGGAGAGTAAGGTGCTCTTGAAGTCAGACGCACCCACTGGTGACGTCTTGCTGGAT
GAGACCCTGCGACACATCAAGGCCACGGAGTCTGCGGAAACAGTGCAGACCTGGATAGAA
CTGCTCACTGGGGAGACCTGGAACCCCTTCAAGCTGCAGTACCAGCTGAGGAACGTGCGT
GAGCGCATCGCCAAGGCACTGGTGGAGAAGGGCATCCTCACCACGGAGAAGCAGAACTTC
CTGCTCTTCGACATGACCACCCACCCCGTCAGCAACGCCACCGAGAAGCAGCGCTTGGTG
AAGAAGCTGCAGGAGAGCATGCTGGAGCGGTGGGTGAATGACCCCCACCGCATGGACCGC
AGGACTCTGGCTCTCCTGGTGCTGGCCCACTCCTCAGATGTGCTGGAGAACATTTTCGCC
AGCCTGGCAGACGACAAGTACAATGTAGCAATGAACAGGACCAAGGACCTCCTCGATATG
GACCCCGAGGTGGAAGCAGCCAAAGCCAGG---GGCACAGAGATGATCTGGGCCGTCCTG
GCAGCCTTCAATAAGTCC
>Oxyura:jamaicensis_ruddy:duck_XM_035346690.1_Anseriformes_GOLPH3L
ATGACGACGCTGACGCACCGGGGCCGCCGCGGGGACGCGGGTGGGAGCGTGGGCAAGAAG
CTGGACGACGAGGAAGAGGCGGCCGCAGAGAGAGACCCG---------GAGGACGATGAC
TCCAAAGGCACCCGCCTGACGCTGATGGAAGAGGTGCTGCTCCTGGGACTGAAGGACAAG
CAGGGCTACACCTCCTTCTGGAACGACTGCATCTCCCCGGGCCTGCGCGGCGGCATCCTC
GTCGAGCTGGCACTGCGGGGCCGCATCCAGCTGGAGCCCCTCACCGCCAGGAAGAAGCGG
CTGCTGGACAGGAAGGTGCACCTGAAGTCGGACACTCCAACGGGTGACATCTTGCTGGAC
GAGACCCTCCGGCACATCAAGGCCACGGAGCCTGCAGAAACGGTGCAGACCTGGATAGAG
CTGCTCACGGGGGAGACCTGGAACCCCTTCAAGCTGCAGTACCAGCTGCGGAACGTGCGC
GAGCGCATCGCCAAGAGCCTGGTGGAGAAAGGCATCCTCACCACGGAGAAGCAGAACTTC
CTCCTCTTCGACATGACCACGCACCCCGTCAGCAACGCCGCCGAGAAGCAACGCTTGCTC
AAGAGGCTGCAGGAAGGCGTGCTGGAGCGCTGGGTGGGTGACCCGCACCGCATGGACCGC
AGGACTCTGGCTCTCCTGGTGCTCGCCCACTCCTCGGACGTGCTGGAGAACGCTTTCAGC
AGCCTGGAGGACGACCGGTACAAGGTGGCGATGAACAGGACCAAGGAGGTCCTTGACGCA
GATCCAGAGGTGGAAGCTGCCAAAGGCAGA---GGCACGGAGATGATCTGGGCCATCCTG
GCGGTCTTCAACAAGGCC
>Pelodiscus:sinensis_Chinese:soft:shelled:turtle_ENSPSIG00000009011_GOLPH3
ATGACGACCCTGATTCACAGAGGGCGGCGCGCCGACGTGGGCAAGAACGGCGACAAGAGG
CCAGAGGGCGAGGAGGACTCGAAAGACAGGAACCCGGAGGAGGAGGAGGACTCCGGGGAC
TCCAAAGACATCCGCCTCACCCTTATGGAGGAGGTGCTGCTCTTGGGACTGAAGGATAAG
GAGGGCTACACGTCCTTCTGGAACGACTGCATCTCCTCGGGCCTGCGCGGCGGCATCCTC
ATCGAGCTGGCGCTGCGAGGGCGCATCCAACTGGAGCCGCTCACCATGAGGAAGAAGAGG
CTGCTGGACAGAAAGGTGCTCTTGAAGTCAGACACTCCGACCGGTGATGTCCTGCTAGAT
GAGACCCTCAAGCACATCAAAGCCACGGACCCTGCGGAGACTGTCCAGTCGTGGATTGAG
CTGCTCACAGGCGAGACCTGGAACCCCTTCAAGCTGCAGTACCAGCTGCGCAACGTGCGG
GAGCGCCTGGCCAAGAACCTGGTGGAGAAGGGCATCCTGACCACGGAGAAGCAGAACTTC
CTGCTCTTTGACATGACCACCCACCCGGTCACCAACCTCACCGAGAAGCAGCGCCTGCTC
AAGAAGCTGCAGGAGAGCGTCCTGGACAGGTGGGTGAACGACCCCCACCGCATGGACAGG
AGGACCTTAGCCCTGCTGGTGCTGGCCCACTCCTCGGACGTGCTGGAGAACGTTTTCACC
ACGCTGGCGGACGACAAGTACGACATGGCCATGAACCGGTCGAAGGACCTCTTGGACTTG
GACCCCGATGTGGAGGCCACCAAAGCCAGC---GCCACGGAGATGATCTGGGCTGTCCTG
GCAGCCTTTAACAAGTCC
>Phaethon:lepturus_White-tailed:tropicbird_XM_010293702.1_Pelecaniformes_GOLPH3L
ATGACAACGCTAACGCACCGAGCACGGCGTGCTGAGGTGGGAAGGAACTCAGACAAGAAG
CCCGACAGTGAGGAAGACGCAGCTGTGGACAGAGACCTGAATGAGGATGATCCTGAGGAC
CCCAAAGATATCCGCCTCACGCTCATGGAGGAGGCGCTGCTTCTGGGGCTGAAGGACAAG
GAGGGCTACACCTCCTTCTGGAATGACTGCATCTCTTCAGGCCTGCGGGGCGGCATCCTC
ATTGAGCTGGCTCTGCGTGGCCGGATCCGCCTGGAGCCACTCTCCATGAGGAAGAAGAGG
CTGCTGGAGAGGAAGGTGCTCTTGAAGTCAGATGCGCCGACTGGTGATGTCTTGCTGGAT
GAGACCCTCCGACACATCAAGGCCACAGAGTCTGCAGAAACGGTGCAGACCTGGATAGAG
CTGCTCACTGGGGAGACCTGGAACCCCTTCAAGCTGCAGTACCAGCTGAGGAATGTGCGC
GAGCGCCTCGCCAAGGCGCTGGTGGAGAAGGGCATTCTCACCACAGAGAAGCAGAACTTC
CTGCTCTTCGACATGACCACCCACCCTGTCAGCAACGCCACCGAGAAGCAACGCTTGGTG
AAGAAGCTCCAGGAGAGCGTGCTGGAGCGGTGGGTGAATGATCCCCACCGCATGGACCGC
AGGACGCTGGCTCTCCTGGTGCTGGCCCACTCCTCAGACGTGCTGGAGAATGTTTTTGCC
AGCCTGGCAGATGACAAGTATGATGTGGCAATGAACAGGACCAAGGACCTCCTTGATATG
GACCCTGAGGTGGAAGCTGCCAAAGCCAGG---GGTGCAGAGATGATCTGGGCTGTCCTG
GCAGCCTTCAATAAGTCC
>Phasianus:colchicus_Ring-necked:pheasant_XM_031611392.1_Galliformes_GOLPH3L
ATGACGACGCTCACACGTCGGGGATGGCGTGGG------------------GACAAAAGG
ACTGAGCCTGAGGAGGACGTGGCTGCGGACAGGGAGCTGCCTGATGATGACTCTGACAAC
TCCAAAGCCCCCCGCCTCACACTGATGGAGGAGGTGCTGCTCCTGGGGCTGCAGGATAAG
GAGGGCTACCCATCCTTCTGGAACGACTGCCTGTCCCCTGGTCTGCGTGGTGGCATCCTC
ATCGAGCTGGCACTGCGGGGCCGCATCCATCTGGAGCCACTCACAGCCAGGAAGAAGCGG
CTGCTGGACAGGAAGGTGCTGCTGAAGTCGGCTGCTCCCACTGGTGATGTCCTCCTGGAT
GAGACCCTCCGGCACATCAAAGCCTCTGAGTCCATGGAAACGGTGCAGACCTGGATAGAG
CTGCTCACAGGTGAGACCTGGAACCCCTTCAAGCTGCAGTATCAGCTGCGGAACGTGCGT
GAGCGTGTCGCCAAGGGCCTGGTGGAGAAGGGGATCCTCACCACGGGGAAGCAGAGCTTC
CTGCTCTTCGACATGACCACCCACCCCATCTGTGACACCACTGAGAAGCAACGCCTGCTG
AGGAAGCTGCAGGACAGCTTGTTGGAGCGCTGGACGGGAGACCCGCGCCGCATGGACCGC
AGGCTGCTGGCGCTGCTGGTGCTGGCCCACGCCTCGGATGTGCTGGAGAAGGCTTTGGGC
GGCCTGGAGGACACACAGTATGAAATGGCCATGAGCAGAGTCAGGGATGTGCTGGAGGCC
GATGCGGAGCTGGAGGCAGCCCAGGGCAAA---GGGACAGAGGTGATCTGGGCTGTGCTG
GCGGCCTTCAACCGGGCC
>Picoides:pubescens_Downy:woodpecker_XM_009901364.1_Piciformes_GOLPH3L
ATGACGACGCTGACACGCCGAGCACGGCGCGCTGAGGCGGGAGGGAGCTCGCACAAGCAG
CCTGACGGTGAGGAAGATGGAGCTGCAGACAGAGACCTGAACGAGGAGGAACCTGATGAT
TCCAAAGATATCCGCCTCACACTGATGGAGGAGGTGCTGCTTCTGGGGCTGAAGGACAAG
GAGGGGTACACCTCCTTCTGGAACGACTGCATCTCCTCGGGCCTGCGGGGCGGCATCCTC
ATCGAGCTGGCTCTGCGCGGCCGGATCCAGCTGGAGCCACTCTCCCTCAGGAGGAAGAGG
CTGCTGGAGAGGAAGGTGCTCTTGAAGTCAGATGTCCCCACTGGTGATGTGCTGCTGGAT
GAGACCCTGCGACACATCAAGGCCACAGAGCCTGCAGAAACAGTGCAGACCTGGATAGAG
CTCCTCACTGNNNNNNNNNNNNNNNNNNNNNNNNNNNNNNNNNNNNNNNNNNNNNNNNNN
NNNNNNNNNNNNNNNNNNNNGGGGGAGAAGGGCATCCTGGGCACGGAGAAGCAGAACTTC
CTCCTCTTCGACATGACCACGCACCCGGTCAGCAACGCCGCCGAGAAGCAGCGCCTGCTG
CGGCGCCTGCAGGACAGCCTGCTGGAGCGCTGGGTCAACGAGCCCCGCCGCATGGAGCGC
CGCACGCTGGCGCTGCTGGTGCTGGCTCACTCCTCCGACGTGCTGGAGAACGTTTTCGCC
AGCCTGGCCGACGACAAGTACGACCTGGCCGTCAACAGGACCAAGGACCTCCTGGAGGTG
GACCCCGAGGCGGAAGCTGCCAAAGCCAAG---GGGGCAGAGATGATCTGGGCCGTCCTG
GCGGCTTTCAACAAGTCC
>Pipra:filicauda_Wire:tailed:manakin_XM_027733790.1_Passeriformes_GOLPH3L
ATGACGACGCTGACGCACCGGGCACGCCGGGGGGACCCGGGCAGGGGCTCGGACAAGGGG
CCGGCCGGGGAGGAGGACGGAGCTGCGGACAGAGAGCCCGGCGAGGAGGAGCCCGACGAC
TCCAAGGACATCCGGCTCACCCTCATGGAGGAGGTGCTGCTGCTGGGGCTCAAGGACAAG
GAGGGCTACACGTCCTTCTGGAATGACTGCATCTCCTCGGGGCTGCGCGCCGGGATCCTC
ATCGAGCTCGCCCTGCGCGGCCGCATCCGCCTGGAGCCGCTGGCCTGCGCAAGAAAG---
GTCCTGGACAGGAAGGTGCTGCTCAAGTCGGACACTCCCACCGGGGACGTTCTGCTGGAC
GAGACCCTTCGGCACATCAAGGCCACCGAGAGCCCCGAGACAGTCCCGACCTGGATCGAG
CTGCTCACGGGGGAGACGTGGAACCCGTTCAAGCTGCAGTTCCAGCTGCGGAACGTGCGG
GAGCGCCTGGCCAAGGCGCTGGTGGAGAAGGGCATCCTGTGCACGGCCCGGCAGAACTTC
CTGCTCTTCGACCTCACCACGCACCCGGTGCTGGACGGCGCCGAGAAGCGGCGGCTGCAG
CGGCGGCTGCAGGAGAGCGTCCTGGAGCGCCGGGCCCGCGACCCGCGGCGCCTGCAGCCG
CGCACCCTCGCCCTGCTGGTGCTCGCCCACTCCTCGGACGTGCTGGACGGCGTCTTCGGC
GGGCTGGCCCACGGCACGTACGAGCTGGCCATGGCCGGGGCCCGCGACCTGCTGCACCTC
GACCCCGAGCTGGAGGCGGCCAAGGCCCGCGGCGGCTCCGAGATGATCTGGGCCGTGCTG
GCGGCCTTCAACAAGGGC
>Pseudopodoces:humilis_Tibetan:ground:tit_XM_014260857.1_GOLPH3L
ATGACGACGCTCACGCACCGGGGCCGGCGGGTGGAG---GGCAGGAGCTCGGACAAGAAG
CCGGACAGCGAGGAGGATGCGGCTGCGGACAGGGAGCTGAACGAGGATGATCCCGATGAC
TCCAAAGACATCCGGCTCACGCTCATGGAGGAGGTGCTGCTCCTGGGGCTGAAAGACAAG
GAGGGCTATACCTCCTTCTGGAACGACTGCATCTCCTCGGGGCTGCGGGGCGGGATCCTC
ATCGAGCTGGCTCTGCGCGGCCGCATCCGCCTGGAGCCGCTGTCCCTGCGCAAGAAGAGG
CTGCTGGAGAGGAAGGTGATGCTCAAGTCGGATGCTCCGACCGGGGATGTGCTGCTGGAT
GAGACCCTCCGGCACATCAAGGCCACGGAGTCAGCAGAGACAGTTCAGACCTGGATTGAG
CTGCTCACTGGAGAGACCTGGAACCCCTTCAAGCTGCAGTACCAGCTGCGCAACGTGCGG
GAGCGCCTGGCCAAGGCGCTGGTGGAGAAAGGCATCCTGACCACGGAGAAGCAGAACTTC
CTGCTCTTCGACATGACCACGCACCCCGTCAGCAACACCTCCGAGAAGCAGCGCCTGGTG
AAGAAGCTCCAGGAGAGCGTCCTGGAGCGCTGGGTCAACGATCCCCAGCGCATGGAGCGC
AGGACTCTGGCTCTGCTGGTGCTGGCCCACGCCTCAGACGTGCTGGAGAACGTTTTCGCC
AGCCTGGCTGACGACAAGTACGACGTGGCCATGAACAGGAGCAAGGACCTGCTGGATATG
GACCCTGAGGTGGAAGCTGCCAAAGCCAGG---GGCACCGAGATGATCTGGGCCGTCCTG
GCAGCCTTCAATAAGTCC
>Pterocles:gutturalis_yellow:throated:sandgrouse_XM_010078129.1_Ciconiiformes_GOLPH3L
ATGACGACGCTCACGCACCGAGGACGGCGTGCTGAGGTGGGAAGGAACTCGGACAAGAAG
CCTGACAGCGAGGAAGATGTGGCTGCAGACAGAGACCTGAATGATGGCGATCCTGATGAC
TCCAAAGATATCCGCCTGACGCTCATGGAGGAGGTGCTGCTCCTGGGGCTGAAGGACAAG
GAGGGCTACACCTCCTTCTGGAACGACTGCATCTCTTCAGGTCTGCGGGGCGGCATCCTC
ATCGAGCTGGCTCTGCGTGGCCGGATCCACCTGGAGCCACTCTCCATCAGGAGGAAGAGG
CTGCTGGAGAGGAAGGTGCTCTTGAAGTCGGACGCACCGACTGGTGACGTCCTGCTGGAT
GAGACCCTCCGACACATCAAGGCCACAGAGTCTGCAGAAACGGTGCAGACCTGGATAGAG
CTGCTCACTGGGGAGACCTGGAACCCCTTCAAGCTGCAGTACCAGCTGAGGAACGTGCGT
GAGCGCATCGCCAAGGCGCTGGTGGAGAAGGGCATCCTCACCACGGAGAAGCAGAACTTC
CTGCTCTTTGACATGACCACCCACCCCGTCAGCAATGCCACCGAGAAGCAGCGCTTGGTG
AAGAAGCTCCAGGAGAGCATGCTGGAGCGGTGGGTGAATGACCCCCACCGCATGGACCGC
AGGACTCTGGCTCTCCTGGTGCTTGCCCACTCCTCAGACGTGCTGGAGAACATTTTTGCC
AGTCTGGCAGACGACAAGTATGATGTGGCAATGAACAGGACCAAGGACCTCCTCGATATG
GACCCTGAGGTGGAAGCTGCCAAAGCCAGG---GGCACAGAGATGATCTGGGCTGTCCTG
GCAGCCTTCAATAAGTCC
>Pygoscelis:adeliae_Adelie:penguin_XM_009319785.1_Sphenisciformes_GOLPH3L
ATGACGACGCTAACGCACCGAGGACGGCGTGCTGAGGCGGGAAGGAACTCGGACAAGAAG
CCTGACAGCGAGGAAGATGCAGCTGTGGACAGAGACCTGAATGACGATGACCCTGACGAC
TCCAAAGATATCCGCCTCACGCTCATGGAGGAGGTGCTGCTCCTGGGGCTGAAGGACAAG
GAGGGGTACACCTCCTTCTGGAACGAGTGCATCTCTTCAGGCCTGCGGGGCGGCATCCTC
ATCGAGCTGGCTCTGCGCGGCCGGATCCGCCTGGAGCCGCGCTGCATCAGGAAGAGGAGG
CTGCTGGACAGGAAGGTGCTCTTGAAGTCAGACACGCCGACTGGTGACGTCTTGCTGGAT
GAGACCCTCCGACACATCAAGGCCACAGAGTCTGCGGAAACAGTGCAGACCTGGATAGAC
CTGCTCACTGGGGAGACCTGGAACCCCTTCAAGCTGCAGTACCAGCTGAGGAACGTGCGC
GAGCGCATTGCCAAGGCATTGGTGGAGAAGGGCATCCTCACCACAGAGAAGCAGAACTTC
CTGCTCTTCGACATGACCACCCACCCCGTCAGCAACGCCACCGAGAAGCAGCGCTTGGTG
AAGAAGCTCCAGGAGAGCATGCTGGAGCGGTGGGTGAACGACCCCCACCGCATGGACCGC
AGGACTCTGGCTCTCCTGGTGCTGGCCCACTCCTCAGATGTGCTGGAGAACGTTTTCGCC
AGCCTGGCAGACGACAAGTACAGTGTGGCAATGAACAGGACCAAGGAACTCCTCGATATG
GACCCTGAAGTGGAAGCAGCCAAAGCCAGG---GGCGCAGAGATGATCTGGGCTGTCCTG
GCAGCCTTCAATAAGTCC
>Serinus:canaria_Common:canary_XM_018925268.2_Passeriformes_GOLPH3L
------------------------------------------------------------
------------------------------------------------------------
---------------------------------------------GGGCTGAAGGACAAG
GAGGGCTACACCTCGTTCTGGAACGACTGCATCTCCTCGGGGCTGCGCGGGGGCATCCTG
ATCGAGCTGGCGCTGCGCGGGCGCATCCGCCTGGAGCCGCTGGCCCTCAGGAGGAAGAGG
CTGCTGGAGAGGAAGGTGCTGCTGAAGTCGGATGCTCCCACTGGGGATGTGCTGCTGGAT
GAGACCCTCAGGCACATCAAGGCCACCGAGACAGCAGAGACGGTGCAGACCTGGATAGAG
CTGCTCACGGGAGAGACCTGGAACCCCTTCAAGCTGCAGTACCAGCTGCGCAACGTGCGG
GAGCGCCTGGCCAAGGCCCTGGTGGAGAAGGGCATCCTGACCACGGAGAAGCAGAACTTC
CTCCTCTTCGACATGACCACCCACCCCGTCAGCAACGCCTCCGAGAAGCAGCGCCTGCTG
AAGAAGCTCCAGGAGAGCGTCCTGGAGCGTTGGGTCAACGAGCCCCAGCGCATGGAGCGC
AGGACCCTGGCCCTGCTGGTGCTGGCCCACGCCTCGGACGTGCTGGAGAACGTTTTCTCC
AGCCTGGCCGACGACAAGTACGACGTGGCCATGAACAGGACCAAGGACCTGCTGGATATG
GACCCTGAGGTGGAAGCTGCCAAGGGCAGG---GGCACGGAGATGATCTGGGCCGTGCTG
GCGGCCTTCAATAAGTCC
>Strigops:habroptila_Kakapo_XM_030474205.1_GOLPH3L
ATGACGACGCTCACGCACCGCAGCCGCCGCGCCGAG---GGCAGGAGCACGGACAGGAAA
CCCACCGGGGAGGAGGATGCGGCCGCAGACAGAGACCTGAACGATGAGGACCCCGACGAC
TCCAAAGACATTCGCCTCACGCTCATGGAGGAGGTGCTGCTCCTGGGGCTGAAGGACAAG
GAGGGCTACACCTCCTTCTGGAATGACTGCATCTCCTCAGGCCTGCGCGGCGGCATCCTC
ATCGAGCTGGCCTTCCGCGGCCGCATCCGCCTGGAGCCGCCCTCCATGAGGAAGAAGAGG
CTGCTGGAGAGGAAGGTGCTCCTGAAGTCGGATGCGCCCACCGGGGACGTTCTGCTGGAT
GAGACCCTCCGGCACATCAAGGCCACGGAGGCTGCAGAATCGGTGCAGACCTGGATAGAG
CTGCTCACTGGAGAGACCTGGAACCCCTTCAAGCTGCAGTACCAGCTGCGGAACGTGCGC
GAGCGCGTGGCCAAGGCGCTGGTGGAGAAGGGCATCCTCACCACGGAGAAGCAGAACTTC
CTGCTCTTCGACATGACCACGCACCCAGTCAGCAACGGCACCGAGAAGCAGCGCCTGGTG
CGGAGGCTGCAGGAGAGCGTGCTGGAGCGGTGGGTGAACGACCCGCACCGCATGGACCGC
AGGACTCTGGCTCTCCTGGTGCTGGCCCACTCCTCGGATGTGCTGGAGAACGTGTTCGCC
AGCCTGGCGGATGACAAGTACGACGTGGCAATGAACAGGACCAAAGACCTCCTCGACATG
GACCCTGAGGTGGAAGCTGCCAAAGCCAAG---GGCACGGAGATGGTGTGGGCTGTGCTG
GCAGCCTTCAATAAGTCC
>Struthio:camelus:australis_African:Ostrich_XM_009682479.1_GOLPH3L
ATGACAACGCTAACGCATCGAGGACGA------------GGAAAGAACTCGGACAAGAAG
CCCGACAGCGAGGAAGACGCGGCTGCGGACAGAGACCTGAAAGATGAAGACGCCAATGAC
TCCAAAGATATCCGCCTCACCCTCATGGAAGAGGTGCTGCTTCTGGGACTGAAGGACAAG
GAAGGCTACACGTCCTTCTGGAATGACTGCATCTCTTCAGGCCTGCGAGGCGGCATCCTC
ATTGAACTAGCGCTGCGTGGCCGGATCCAGCTGGAGCCGCTCACCATGAGAAAGAAGCGG
TTGCTGGACAGGAAGGTGGTCTTAAAGTCAGATGCTCCAACTGGTGATGTCTTGCTGGAT
GAGACCCTCCGCCACATCAAGGCTACAGAGTCTGCAGAAACAGTGCAGACCTGGATAGAG
CTGCTCACTGGAGAAACCTGGAACCCTTTCAAACTGCAGTACCAGCTGAGGAATGTCCGT
GAACGCATAGCCAAGAACCTGGTGGAGAAAGGCATCCTCACCACAGAGAAGCAGAACTTC
CTGCTCTTTGACATGACCACCCACCCCGTCAGCAATGCCACTGAGAAGCAGCGGCTGGTC
AAGAAGCTCCAGGAGAGCATGCTGGAGCGCTGGGTGAATGACCCCCACCGCATGGACCGC
AGGACTTTGGCTCTCCTGGTGTTGGCCCACTCCTCGGACGTGCTGGAAAATGTTTTTGCC
AGCCTGGCAGATGACAAGTACGACTTGGCTATGAACAGGTCCAAGGACCTCCTGGATTTG
GACCCTGAGATGGAAGCTCCCAAAGCCAAA---GGCACAGAGATGATCTGGGCCGTCCTG
GCGGCTTTCAACAAGTCC
>Taeniopygia:guttata_Zebra:finch_XM_030291566.2_GOLPH3L
ATGACCACGCTGACGCACCGGGGCCGGCGGGCCGAG---GGCCGCAGCGCTGACAGGAGG
ACGGAGGGCGAGGAGGAGGCGGCGGCGGACGGGGAGCTGAGCCAGGAGCACCCCGAGGAC
TCCAAGGACATCCGGCTCACCCTGATGGAGGAGGTGCTGCTCCTGGGGCTGAAGGACAAG
GAGGGCTACACGTCCTTCTGGAACGACTGCATCTCCTCGGGGCTGCGCGGAGGGATCCTG
ATCGAGCTGGCGCTGCGCGGCCGCATCCGCCTGGAGCCGCCCGCCCTGAGGAGGAAGAGG
CTGCTGGAGAGGAAGGTGCTGCTGAAGTCGGACGCTCCCACCGGGGACGTGCTGCTGGAC
GAGACCCTCAGGCACATCAAGGCCACCGAGCCAGCAGAGACGGTGCAGAGCTGGATCGAG
CTGCTCACGGGAGAGACCTGGAACCCCTTCAAGCTTCAGTACCAGCTGCGCAACGTGCGG
GAGCGCCTGGCCAAGGCTCTGGTGGAGAAGGGCATCCTGACCACGGAGAAGCAGAACTTC
CTCCTCTTCGACATGACCACCCACCCCGTCAGCAACGCCTCCGAGAAGCAGCGGCTGCTG
AAGAAGCTCCAGGAGAGCGTCCTGGAGCGTTGGGTCAACGAGCCCCAGCGCATGGAGCGC
AGGACTCTGGCTCTGCTGGTGCTGGCCCACGCCTCCGACGTGCTGGAGAACGTTTTTGGA
AGCCTGGCTGATGACAAGTACGACGTGGCCATGAACAGGACCAAGGACCTGCTGGATATG
GACCCTGAGGTGGAAGCTGCCAAAGGCAAG---GGCACGGAGATGATCTGGGCCGTGCTG
GCGGCTTTCAATAAGTCC
>Terrapene:carolina:triunguis_Three:toed:box:turtle_XM_024209492.3_GOLPH3L
ATGACGACGCTCATTCACAGAGGGCGGCGTGCTGACGTGGGCAAGAACGCCGACAAGAGG
CTGGAGGGCGAGGACGACGACTCGAAAGACCGAAACCTGGATGAGGAGGAGTCGGGTGAC
TCCAAAGATATCCGCCTGACCCTCATGGAGGAGGTGCTGCTCCTGGGACTGAAGGATAAG
GAGGGCTATACGTCCTTCTGGAACGACTGCATCTCCTCGGGCCTGCGCGGCGGTATTCTC
ATCGAGCTGGCCCTGCGCGGACGCATCCAGCTGGAGTCGCTCACCATGAGGAAGAAAAGG
CTGCTGGACAGAAAGGTGCTCTTAAAGTCAGACACCCCGACCGGCGACGTCCTACTAGAT
GAGACCCTTAAGCACATCAAAGCCACAGAGCCTGCAGAGACAGTCCAGTCGTGGATAGAG
CTGCTCACAGGCGAGACCTGGAACCCCTTCAAGCTGCAGTACCAGCTGCGCAACGTGCGG
GAGCGCATCGCCAAGAACCTGGTGGAGAAGGGCATCCTGACCACGGAGAAGCAGAACTTC
CTGCTCTTCGACATGACCACCCACCCGGTCACCAACACCACCGAGAAGCAGCGCCTGCTC
AAGAAGCTGCAGGAGAGCGTCCTGGACCGGTGGGTGAACGACCCGCACCGCATGGACAGG
AGGACCTTGGCCTTGCTGGTGCTGGCCCACTCCTCGGACGTACTGGAGAACGTTTTCACC
CCGCTGGCGGATGACAAGTATGACACGGCCATGAACAGGTCAAAGGACCTCTTGGACTTG
GACCCCGACGTGGAGGCCACCAAAGCCAGC---GCCACGGAGATGATCTGGGCTGTCCTG
GCGGCCTTTAACAAAGCC
>Tyto:alba:alba_Barn:owl_XM_032985499.1_Strigiformes_GOLPH3L
ATGACGACGCTAACACACCGCGGACGGCGTGCTGAGGTGGGAAGGAACTCGGACAAGAAA
CCTGACAGTGAGGAAGATGCGGCTGTGGACAGAGATCTGAATGATGATGATGCTGATGAC
TCCAAAGATATCCGCCTCACGCTCATGGAGGAGGTGCTACTGCTGGGGCTGAAGGACAAG
GAGGGCTACACATCCTTCTGGAATGACTGCATCTCTTCAGGCCTGCGGGGCGGCATCCTC
ATCGAGCTGGCTCTGCGGGGCCGGATCCGCCTGGAGCCACTCTCCATCCGGAAGAAGAGG
CTGCTGGAGAGGAAGGTGCTCTTGAAGTCGGACACGCCAACTGGTGACGTCTTGCTGGAT
GAGACCCTCCGACACATCAAGGCCACAGAGTCTGCAGAAACGGTGCAGACCTGGATAGAG
CTGCTCACTGGGGAAACCTGGAACCCCTTCAAGCTGCAGTACCAGCTGAGGAACGTGCGT
GAGCGCATCGCCAAGGCACTGGTGGAGAAAGGCATCCTCACCACAGAGAAGCAGAACTTC
CTGCTCTTCGACATGACCACCCACCCCGTCAGCAACGCCACCGAGAAGCAGCGCTTGGTA
AAGAAGCTCCAGGAGAGCATGCTGGAGCGGTGGATGAACGACCCCCACCGCATGGACCGC
AGGACTCTGGCTCTCCTGGTGCTGGCCCACTCCTCAGATGTGCTGGAGAACGTTTTTGCC
AGCCTAGCAGACGACAAGTACGATGTGGCAATGAACAGGACCAAGGACCTCCTCGATATG
GACCCTGAGGTGGAAGCTGCCAAAGCCAGG---GGTGCAGAAATGATCTGGGCTGTCCTG
GCAGCTTTCAATAAGTCT
