# Supplementary material for: Independent duplications of the Golgi phosphoprotein 3 oncogene in birds
Source: Sci Rep. 2021 Jun 14;11:12483. doi: 10.1038/s41598-021-91909-6 (PMC8203631; doi:10.1038/s41598-021-91909-6)
Supplement: Supplementary file 1 — Supplementary Information. [file 41598_2021_91909_MOESM1_ESM.zip › Supplementary_Information/Figure_1.treefile]

(Taeniopygia_guttata_Zebra_finch_XM_032744648.1_ChrW_GOLPH3L2:0.0493748064,(((((((((((((((((Taeniopygia_guttata_Zebra_finch_XM_002193100.4_ChrZ_GOLPH3:0.0490831880,(Corvus_moneduloides_New_Caledonian_crow_XM_032095983.1_GOLPH3_ChrZ:0.0261692869,Pseudopodoces_humilis_Tibetan_ground_tit_XM_005527995.2_GOLPH3_ChrZ_:0.0532572234)78.1/0.749/97:0.0065677730)0/0.333/66:0.0000021099,(Serinus_canaria_Common_canary_XM_030237184.1_GOLPH3:0.0139137560,Zonotrichia_albicollis_white_throated_sparrow_XM_005488780.2_GOLPH3:0.0375036297)84.8/0.934/98:0.0096344995)87.5/0.998/92:0.0330197432,(((Chiroxiphia_lanceolata_lance_tailed_manakin_XM_032675724.1_GOLPH3_ChrZ:0.0066897231,Corapipo_altera_White_ruffed_manakin_XM_027634816.1_GOLPH3:0.0066702410)73/0.82/98:0.0032317491,Pipra_filicauda_Wire_tailed_manakin_XM_027745657.1_GOLPH3:0.0099065487)0/0.333/73:0.0000022650,Neopelma_chrysocephalum_saffron_crested_tyrant_manakin_XM_027709485.1_GOLPH3:0.0099365886)99.6/1/100:0.0632552504)99/1/100:0.0671194207,Chlamydotis_macqueenii_Macqueen_s_bustard_XM_010116633.1_Otididae_GOLPH3:0.0481817263)77.8/0.658/79:0.0128921912,(Cuculus_canorus_common_cuckoo_XM_009566796.1_Cuculiformes_GOLPH3:0.0377692045,Athene_cunicularia_burrowing_owl_XM_026865685.1_Strigiformes_GOLPH3_partial:0.0361236667)89.3/0.997/82:0.0238068582)77.2/0.554/61:0.0202227790,((((Antrostomuscarolinensis_chuck-will_s-widow_XM_010169044.1_Caprimulgiformes_GOLPH3_partial:0.0350852238,(Apaloderma_vittatum_bar-tailedtrogon_XM_009877159.1_Trogoniformes_GOLPH3_partial:0.0402267822,Cariama_cristata_Red-legged_seriema_XM_009707046.1_Cariamiformes_GOLPH3_partial:0.0146919692)23.9/0.586/85:0.0100391927)0/0.333/33:0.0000021635,(Opisthocomus_hoazin_XM_009943727.1_Opisthocomiformes_GOLPH3_Partial:0.0442912248,(Eurypyga_helias_sunbittern_XM_010149507.1_Gruiformes_GOLPH3_Partial:0.0414521592,Buceros_rhinoceros_silvestris_XM_010132001.1_Bucerotiformes_GOLPH3_partial:0.0463798999)75.7/0.66/86:0.0085100145)0/0.336/79:0.0008228749)83.5/0.991/47:0.0048751529,(Chaetura_pelagica_chimney_swift_XM_010008772.1_Apodiformes_GOLPH3:0.0807872565,Picoides_pubescens_Downy_woodpecker_XM_009902860.1_Piciformes_GOLPH3:0.0649463967)57.4/0.351/39:0.0019628953)0/0.333/22:0.0000021432,Tyto_alba_alba_Barn_owl_XM_032992264.1_Strigiformes_GOLPH3_partial:0.0827472467)63.3/0.706/22:0.0048347596)0/0.333/8:0.0000026856,(((Haliaeetus_leucocephalus_bald_eagle_XM_010563968.1_GOLPH3_ChrZ_:0.0102479302,(Aquila_chrysaetos_chrysaetos_XM_030003354.1_GOLPH3_ChrZ_:0.0067246101,Accipiter_nisus_Eurasian_sparrowhawk_ENSANIG00000014347_GOLPH3:0.0204465586)72.6/0.704/99:0.0032081243)97/1/100:0.0234261126,Leptosomus_discolor_cuckoo_roller_XM_009952690.1_Coraciiformes_GOLPH3_partial:0.0252060487)73/0.63/65:0.0042563901,((Strigops_habroptila_Kakapo_XM_030512768.1_GOLPH3_ChrZ:0.0249497726,Melopsittacus_undulatus_budgerigar_XM_005152008.4_Psittaciformes_GOLPH3_ChrZ:0.0356463016)69/0.397/96:0.0028855739,Nestor_notabilis_Kea_XM_010010360.1_Psittaciformes_GOLPH3_partial:0.0049681211)99.8/1/100:0.0416870629)0/0.333/16:0.0000022789)79.4/0.982/29:0.0037437478,((Pterocles_gutturalis_yellow_throated_sandgrouse_XM_010084425.1_Ciconiiformes_GOLPH3_partial:0.0670306693,(Charadrius_vociferus_killdeer_XM_009894230.1_Charadriiformes_GOLPH3:0.0000027970,Charadrius_vociferus_killdeer_XM_009886801.1_Charadriiformes_GOLPH3L2_Partial:0.0204091060)95.8/1/98:0.0347399850)0/0.333/24:0.0000022837,Calidris_pugnax_ruff_XM_014953960.1_Charadriiformes_GOLPH3:0.0600543564)82.5/0.997/33:0.0036668866)71.8/0.422/30:0.0022209398,((Falco_peregrinus_peregrine_falcon_XM_005231506.3_GOLPH3_ChrZ_:0.0090515703,Falco_cherrug_Saker_falcon_XM_027801908.1_Falconiformes_GOLPH3_partial:0.0000028428)99.6/1/100:0.0427354120,(Mesitornis_unicolor_brown_roatelo_XM_010181862.1_Gruiforme_GOLPH3_partial:0.0741019175,((Tauraco_erythrolophus_red-crested_turaco_Musophagiformes_XM_009988538.1_GOLPH3_partial:0.0377654201,Balearica_regulorum_gibbericeps_East_African_grey_crowned-crane_XM_010301417.1_Gruiformes_GOLPH3_partial:0.0439308208)86.8/0.965/71:0.0170754629,(Phaethon_lepturus_White-tailed_tropicbird_XM_010296264.1_Pelecaniformes_GOLPH3:0.0855495427,(Aptenodytes_forsteri_emperor_penguin_XM_009285205.2_Sphenisciformes_GOLPH3:0.0000022293,Pygoscelis_adeliae_Adelie_penguin_XM_009318455.1_Sphenisciformes_GOLPH3_partial:0.0096955273)80.9/0.972/92:0.0307947586)62.5/0.396/81:0.0073566681)74.6/0.473/70:0.0069542339)73.3/0.516/48:0.0077528380)70.3/0.529/27:0.0044425394)72.2/0.967/42:0.0037612996,((((((Oxyura_jamaicensis_ruddy_duck_XM_035309764.1_GOLPH3_ChrZ:0.0066961754,(((Aythya_fuligula_tufted_duck_XM_032206080.1_GOLPH3_ChrZ:0.0066088207,Anas_platyrhynchos_Mallard_ENSAPLG00020009078_GOLPH3_ChrZ:0.0068063847)98.8/1/99:0.0205003024,Cygnus_atratus_black_swan_XM_035563835.1_GOLPH3:0.0101099014)0/0.333/10:0.0000023518,Anser_cygnoides_Swan_goose_ENSACDG00005015912_GOLPH3:0.0033304028)0/0.333/12:0.0000020435)96.6/1/99:0.0269745888,(Oxyura_jamaicensis_ruddy_duck_GOLPH3L2_NW_023310671.1:0.0133586613,((Aythya_fuligula_tufted_duck_XM_032207037.1_GOLPH3L_ChrW:0.0068407610,(Anas_platyrhynchos_Mallard_ENSAPLG00020007622_Chr22:0.0000022530,Anas_platyrhynchos_Mallard_ENSAPLG00020007603_Chr22:0.0000020581)0/0.429/22:0.0101740624)99.6/1/100:0.0484562514,Anser_cygnoides_Swan_goose_KZ156498.1_GOLPH3L2:0.0318087005)0/0.341/98:0.0010983707)99.8/1/100:0.0383171947)82.1/0.98/93:0.0121629485,((CHICK13868_R4GJZ6_HOG_0486901.1d.5a.2d_Gallus_gallus_GOLPH3_ChrZ:0.0260995685,Coturnix_japonica_Japanese_quail_XM_015848346.2_GOLPH3_ChrZ:0.0886907099)67.9/0.536/93:0.0058595971,(Meleagris_gallopavo_Turkey_XM_031557202.1_GOLPH3_ChrZ:0.0367894621,Ring-necked_pheasant_Phasianus_colchicus_ENSPCLG00000014972_GOLPH3:0.0151426553)78.1/0.923/93:0.0111702686)100/1/100:0.0807872429)72.5/0.474/97:0.0055335710,(Gallus_gallus_Chicken_XM_015300432.2_GOLPH3L2_ChrW:0.0276889650,Ring-necked_pheasant_Phasianus_colchicus_GOLPH3L2:0.0282173388)100/1/100:0.1463985510)90.5/0.994/97:0.0162071627,((((Apteryx_australis_mantelli_XM_013961053.1_GOLPH3_ChrZ_:0.0059239735,Apteryx_rowi_Okarito_brown_kiwi_XM_026087187.1_GOLPH3_ChrZ_:0.0049713730)92.5/1/100:0.0193583417,((Nothoprocta_perdicaria_XM_026038137.1_GOLPH3_ChrZ_:0.1672764810,(Tinamus_guttatus_white_throated_tinamou_XM_010225141.1_GOLPH3L2_ChrW_:0.1023991421,Tinamus_guttatus_white_throated_tinamou_XM_010218899.1_GOLPH3_ChrZ_:0.0108430965)87.9/0.981/99:0.0477600641)99.8/1/100:0.1325730086,Struthio_camelus_australis_African_Ostrich_ENSSCUG00000013040_GOLPH3_partial:0.0316728185)81.2/0.843/98:0.0170364974)83.5/0.931/97:0.0113117655,Dromaius_novaehollandiae_Emu_XM_026098353.1_GOLPH3_ChrZ_:0.0345658174)94.4/0.999/98:0.0256458348,((((Alligator_sinensis_Chinese_alligator_XM_025198475.1_GOLPH3_ChrZ_:0.0000027038,Alligator_mississippiensis_American_alligator_XM_019496087.1_GOLPH3_ChrZ_:0.0097799899)99/1/100:0.0397134800,Crocodylus_porosus_Australian_saltwater_crocodile_XM_019531917.1_GOLPH3:0.0000026112)81.9/0.985/99:0.0098471633,Gavialis_gangeticus_Gharial_XM_019518278.1_GOLPH3:0.0125417526)100/1/100:0.1460122687,(((Chelonoidis_abingdonii_Abingdon_island_giant_tortoise_XM_032771266.1_GOLPH3:0.0196977804,Terrapene_carolina_triunguis_Three_toed_box_turtle_XM_024203076.3_GOLPH3:0.0137161906)78.7/0.948/99:0.0106171807,Chelonia_mydas_Green_sea_turtle_XM_027831540.1_GOLPH3:0.0392426041)77.1/0.664/99:0.0097479758,Pelodiscus_sinensis_Chinese_soft_shelled_turtle_XM_014570202.1_GOLPH3:0.0675975746)96.8/1/99:0.0585781939)99.9/1/100:0.1363271262)65.6/0.42/93:0.0044196711)89.3/0.997/96:0.0211822920,(Fulmarus_glacialis_Northern_fulmar_XM_009573389.1_Procellariiformes_GOLPH3_partial:0.0356158545,Pelecanus_crispus_Dalmatian_pelican_XM_009487572.1_Pelecaniformes_GOLPH3_partial:0.0261718599)80.3/0.856/87:0.0092490201)76.6/0.718/50:0.0067076423)82/0.693/56:0.0065178955,Calypte_anna_Anna_s_hummingbird_XM_030467397.1_Apodiformes_GOLPH3_ChrZ:0.1356043792)0/0.333/28:0.0000020283,((Colius_striatus_speckled_mousebird_XM_010199326.1_GOLPH3_partial:0.0000021001,Columba_livia_rock_pigeon_XM_013370272.2_Columbiforme_GOLPH3_Partial:0.0000025910)99.6/1/100:0.0452841214,Egretta_garzetta_little_egret_XM_035902705.1_Pelecaniformes_GOLPH3_partial:0.0298113989)0/0.333/73:0.0000020820)78/0.69/63:0.0070678757,Strigops_habroptila_Kakapo_XM_030511227.1_GOLPH3L2_ChrW:0.1010751759)74.3/0.841/36:0.0077836378,(((Nipponia_nippon_crested_ibis_XM_009464708.1_GOLPH3:0.0290210502,Picoides_pubescens_Downy_woodpecker_XM_009906959.1_Piciformes_GOLPH3_partial:0.0886288344)69.2/0.47/49:0.0110586085,Nipponia_nippon_crestedibis_XM_009461880.1_Pelecaniformes_GOLPH3L2_partial:0.0090254173)83.1/0.897/37:0.0109857952,(Chaetura_pelagica_chimney_swift_XM_010007459.1_Apodiformes_GOLPH3:0.0603450449,Calypte_anna_Anna_s_hummingbird_XM_030468348.1_Apodiformes_GOLPH3L2_ChrW:0.1223826609)52.7/0.419/44:0.0067244383)0/0.333/27:0.0000167933)0/0.335/46:0.0003887532,Eurasian_sparrowhawk_Accipiter_nisus_GOLPH3L2:0.0520680515)99.4/1/100:0.0552781711,((Chiroxiphia_lanceolata_lance_tailed_manakin_XM_032674550.1_GOLPH3L2_ChrW:0.0067168295,Corapipo_altera_White_ruffed_manakin_XM_027667855.1_GOLPH3L2_ChrW_:0.0069595172)80.4/0.846/99:0.0089971120,Neopelma_chrysocephalum_saffron_crested_tyrant_manakin_XM_027709273.1_GOLPH3L_ChrW_:0.0188345622)98.7/1/100:0.0568704837)99.1/1/100:0.0597541068,Corvus_moneduloides_New_Caledonian_crow_XM_032095018.1_GOLPH3L2_ChrW:0.0174120253)41.9/0.887/89:0.0250219271,Common_canary_Serinus_canaria_GOLPH3L2:0.0406675802);
