# Supplementary material for: Independent duplications of the Golgi phosphoprotein 3 oncogene in birds
Source: Sci Rep. 2021 Jun 14;11:12483. doi: 10.1038/s41598-021-91909-6 (PMC8203631; doi:10.1038/s41598-021-91909-6)
Supplement: Supplementary file 1 — Supplementary Information. [file 41598_2021_91909_MOESM1_ESM.zip › Supplementary_Information/Figure_7.treefile]

(Alligator_mississippiensis_American_alligator_XM_014604390.2_GOLPH3L:0.0223941706,Alligator_sinensis_Chinese_alligator_XM_006036663.3_GOLPH3L:0.0330673947,(((((Anas_platyrhynchos_Mallard_ENSAPLG00020009170_Chr32:0.0350445306,Aythya_fuligula_tufted_duck_XM_032204636.1_Anseriformes_GOLPH3L:0.0474149240)83.7/0.994/96:0.0383975675,((Anser_cygnoides_Swan_goose_XM_013170631.1_Anseriformes_GOLPH3L:0.0166875140,Cygnus_atratus_black_swan_XM_035571110.1_Anseriformes_GOLPH3L:0.0337877112)0/0.333/49:0.0000029414,Oxyura_jamaicensis_ruddy_duck_XM_035346690.1_Anseriformes_GOLPH3L:0.0679176217)83.5/0.968/63:0.0300493896)100/1/100:0.3206747175,(((Coturnix_japonica_Japanese_quail_XM_015884617.2_GOLPH3L:0.1858003238,Phasianus_colchicus_Ring-necked_pheasant_XM_031611392.1_Galliformes_GOLPH3L:0.0466445978)88.8/0.997/91:0.0268848356,Meleagris_gallopavo_Turkey_XM_010723930.3_Galliformes_GOLPH3L:0.0208760103)77.2/0.76/91:0.0186000641,Gallus_gallus_Chicken_ENSGALG00000014640_Galliformes_GOLPH3L:0.0776536763)100/1/100:0.7285628137)97.8/1/100:0.2042484980,((((((Antrostomuscarolinensis_chuck-will_s-widow_XM_010175239.2_Caprimulgiformes_GOLPH3L:0.0732548348,(Calidris_pugnax_ruff_XM_014961321.1_Charadriiformes_GOLPH3L:0.1320203457,Charadrius_vociferus_killdeer_XM_009891927.1_Charadriiformes_GOLPH3L:0.0593278839)88.4/0.999/77:0.0348433112)71.8/0.968/55:0.0169824955,(((((Balearica_regulorum_gibbericeps_East_African_grey_crowned-crane_XM_010306083.1_Gruiformes_GOLPH3L:0.0566396677,Leptosomus_discolor_cuckoo_roller_XM_009962109.1_Coraciiformes_GOLPH3L:0.3321315087)0/0.378/54:0.0060931295,Tyto_alba_alba_Barn_owl_XM_032985499.1_Strigiformes_GOLPH3L:0.0971392074)85.8/0.895/90:0.0177650805,Phaethon_lepturus_White-tailed_tropicbird_XM_010293702.1_Pelecaniformes_GOLPH3L:0.0956153355)79.1/0.817/79:0.0081270100,(Chaetura_pelagica_chimney_swift_XM_009995910.1_Apodiformes_GOLPH3L:0.2447550239,Eurypyga_helias_sunbittern_XM_010160525.1_Gruiformes_GOLPH3L:0.1833343112)73.9/0.617/75:0.0110983798)91.2/1/73:0.0197069089,(((Buceros_rhinoceros_silvestris_XM_010135185.1_Bucerotiformes_GOLPH3L:0.1046419908,Cuculus_canorus_common_cuckoo_XM_009558407.1_Cuculiformes_GOLPH3L:0.1721752280)74/0.515/66:0.0092997544,Cariama_cristata_Red-legged_seriema_XM_009707674.1_Cariamiformes_GOLPH3L:0.1446861658)76.2/0.932/63:0.0190389717,Chlamydotis_macqueenii_Macqueen_s_bustard_XM_010129663.1_Otididae_GOLPH3L:0.1445988608)90.2/0.914/72:0.0080654647)85/0.973/43:0.0110300809)79.4/0.671/37:0.0076910117,(((((Aptenodytes_forsteri_emperor_penguin_XM_009287974.1_Sphenisciformes_GOLPH3L:0.0209644024,Pygoscelis_adeliae_Adelie_penguin_XM_009319785.1_Sphenisciformes_GOLPH3L:0.0250549972)99.7/1/100:0.0582121888,Nipponia_nippon_crested_ibis_XM_009473913.1_GOLPH3L:0.0869918304)77.5/0.632/99:0.0147004332,Egretta_garzetta_little_egret_XM_009648449.2_Pelecaniformes_GOLPH3L:0.1097555098)90.9/0.999/99:0.0241906482,((Falco_cherrug_Saker_falcon_XM_005434608.3_Falconiformes_GOLPH3L:0.0036788932,Falco_peregrinus_peregrine_falcon_XM_005236795.3_GOLPH3L:0.0000024495)100/1/100:0.1163312524,Pterocles_gutturalis_yellow_throated_sandgrouse_XM_010078129.1_Ciconiiformes_GOLPH3L:0.0591830639)94.3/1/89:0.0295724364)88.4/0.966/76:0.0169935575,((Aquila_chrysaetos_chrysaetos_XM_030024400.1_Accipitriformes_GOLPH3L:0.0457228232,(Eurasian_sparrowhawk_Accipiter_nisus_ENSANIG00000003625_GOLPH3L:0.0654148867,Haliaeetus_leucocephalus_bald_eagle_XM_010571224.1_GOLPH3L:0.0058892533)81.9/0.991/94:0.0092481143)99.6/1/100:0.0761288718,Mesitornis_unicolor_brown_roatelo_XM_010178766.1_Gruiforme_GOLPH3L:0.1640011452)66.3/0.494/40:0.0037905788)73.8/0.501/36:0.0035408540)71.9/0.96/66:0.0212483869,Athene_cunicularia_burrowing_owl_XM_026863975.1_Strigiformes_GOLPH3L:0.1402582247)74.1/0.836/80:0.0187398811,((((((Chiroxiphia_lanceolata_lance_tailed_manakin_XM_032713317.1_Passeriformes_GOLPH3L:0.0321778448,Corapipo_altera_White_ruffed_manakin_XM_027632380.1_GOLPH3L:0.0277438975)73/0.718/49:0.0482679506,Pipra_filicauda_Wire_tailed_manakin_XM_027733790.1_Passeriformes_GOLPH3L:0.2138922322)100/1/100:0.8693296771,Picoides_pubescens_Downy_woodpecker_XM_009901364.1_Piciformes_GOLPH3L:0.1983233730)92.8/1/48:0.1093064120,Columba_livia_rock_pigeon_XM_005514764.2_Columbiforme_GOLPH3L:0.4905682749)74.7/0.885/46:0.0490104125,(((Corvus_moneduloides_New_Caledonian_crow_XM_032093596.1_GOLPH3L:0.0404185819,Pseudopodoces_humilis_Tibetan_ground_tit_XM_014260857.1_GOLPH3L:0.1004606389)35.9/0.781/51:0.0407210224,(Serinus_canaria_Common_canary_XM_018925268.2_Passeriformes_GOLPH3L:0.0631721551,Taeniopygia_guttata_Zebra_finch_XM_030291566.2_GOLPH3L:0.1680274249)99.9/1/99:0.1987570954)98.2/1/50:0.1143317624,(Melopsittacus_undulatus_budgerigar_XM_034071156.1_Psittaciformes_GOLPH3L:0.2084141065,Strigops_habroptila_Kakapo_XM_030474205.1_GOLPH3L:0.1078718509)99.5/1/100:0.1583930618)77.9/0.992/31:0.0817246054)95.7/0.999/80:0.0896102735,Colius_striatus_speckled_mousebird_XM_010201309.1_Coliiformes_GOLPH3L:0.2575284902)82.1/0.915/60:0.0339816340)94.2/1/83:0.1162204894,(((Apteryx_rowi_Okarito_brown_kiwi_XM_026079132.1_GOLPH3L:0.0159412802,Apteryx_australis_mantelli_XM_013955557.1_GOLPH3L:0.0072290587)96.1/1/100:0.0447640838,Dromaius_novaehollandiae_Emu_XM_026111564.1_Casuariiformes_GOLPH3L:0.1962434159)86.2/0.979/86:0.0484021702,Struthio_camelus_australis_African_Ostrich_XM_009682479.1_GOLPH3L:0.0960143532)98.1/1/100:0.1225294401)12.9/0.638/43:0.0809274283)99.9/1/100:0.2768875788,(((Chelonia_mydas_Green_sea_turtle_XM_037882952.1_GOLPH3L:0.1001038427,Terrapene_carolina_triunguis_Three_toed_box_turtle_XM_024209492.3_GOLPH3L:0.0295258931)51.1/0.535/93:0.0136533616,Chelonoidis_abingdonii_Abingdon_island_giant_tortoise_ENSCABG00000006929_GOLPH3L:0.0483310975)97.9/1/100:0.1143440676,Pelodiscus_sinensis_Chinese_soft_shelled_turtle_ENSPSIG00000009011_GOLPH3:0.2653624294)99.5/1/100:0.2021106945)100/1/100:0.3606060428);
