# Supplementary material for: Independent duplications of the Golgi phosphoprotein 3 oncogene in birds
Source: Sci Rep. 2021 Jun 14;11:12483. doi: 10.1038/s41598-021-91909-6 (PMC8203631; doi:10.1038/s41598-021-91909-6)
Supplement: Supplementary file 1 — Supplementary Information. [file 41598_2021_91909_MOESM1_ESM.zip › Supplementary_Information/Log_File_Figure_1.log]

IQ-TREE multicore version 1.6.12 for Mac OS X 64-bit built Aug 15 2019
Developed by Bui Quang Minh, Nguyen Lam Tung, Olga Chernomor,
Heiko Schmidt, Dominik Schrempf, Michael Woodhams.

Host:    Juans-Mac-Pro.local (SSE4.2, 32 GB RAM)
Command: ./iqtree -s PAL2NAL_output_Aves.fasta -st CODON -m MGK+F1X4+R3 -bb 1000 -nm 1000 -alrt 1000 -abayes -nt 2
Seed:    8232 (Using SPRNG - Scalable Parallel Random Number Generator)
Time:    Sun Oct 25 11:13:24 2020
Kernel:  SSE2 - 2 threads (8 CPU cores detected)

Reading alignment file PAL2NAL_output_Aves.fasta ... Fasta format detected
Alignment most likely contains DNA/RNA sequences
Converting to codon sequences with genetic code  ...
WARNING: Sequence Gavialis:gangeticus_Gharial_XM_019518278.1_GOLPH3 has ambiguous character NNC at site 46
WARNING: Sequence Common:canary_Serinus:canaria_GOLPH3L2 has ambiguous character CNC at site 121
WARNING: Sequence Crocodylus:porosus_Australian:saltwater:crocodile_XM_019531917.1_GOLPH3 has ambiguous character NNT at site 151
WARNING: Sequence Picoides:pubescens_Downy:woodpecker_XM_009902860.1_Piciformes_GOLPH3 has ambiguous character NTC at site 172
WARNING: Sequence Anser:cygnoides_Swan:goose_KZ156498.1_GOLPH3L2 has ambiguous character GNN at site 217
WARNING: Sequence Apteryx_rowi_Okarito:brown:kiwi_XM:026087187.1_GOLPH3_ChrZ? has ambiguous character GGR at site 379
WARNING: Sequence Nothoprocta:perdicaria_XM:026038137.1_GOLPH3_ChrZ? has ambiguous character GAR at site 454
WARNING: Sequence Tinamus:guttatus_white:throated:tinamou_XM:010225141.1_GOLPH3L2_ChrW? has ambiguous character GNN at site 466
WARNING: Sequence Tinamus:guttatus_white:throated:tinamou_XM:010225141.1_GOLPH3L2_ChrW? has ambiguous character NTG at site 502
WARNING: Sequence Eurasian:sparrowhawk_Accipiter:nisus_GOLPH3L2 has ambiguous character TNN at site 523
Alignment has 90 sequences with 296 columns, 289 distinct patterns
232 parsimony-informative, 27 singleton sites, 37 constant sites
WARNING: Some sequence names are changed as follows:
Taeniopygia:guttata_Zebra:finch_XM:032744648.1_ChrW_GOLPH3L2 -> Taeniopygia_guttata_Zebra_finch_XM_032744648.1_ChrW_GOLPH3L2
Taeniopygia:guttata_Zebra:finch_XM:002193100.4_ChrZ_GOLPH3 -> Taeniopygia_guttata_Zebra_finch_XM_002193100.4_ChrZ_GOLPH3
Corvus:moneduloides_New:Caledonian:crow_XM:032095018.1_GOLPH3L2_ChrW -> Corvus_moneduloides_New_Caledonian_crow_XM_032095018.1_GOLPH3L2_ChrW
Corvus:moneduloides_New:Caledonian:crow_XM:032095983.1_GOLPH3_ChrZ -> Corvus_moneduloides_New_Caledonian_crow_XM_032095983.1_GOLPH3_ChrZ
Chiroxiphia:lanceolata_lance:tailed:manakin_XM:032674550.1_GOLPH3L2_ChrW -> Chiroxiphia_lanceolata_lance_tailed_manakin_XM_032674550.1_GOLPH3L2_ChrW
Chiroxiphia:lanceolata_lance:tailed:manakin_XM:032675724.1_GOLPH3_ChrZ -> Chiroxiphia_lanceolata_lance_tailed_manakin_XM_032675724.1_GOLPH3_ChrZ
Oxyura:jamaicensis_ruddy:duck_XM:035309764.1_GOLPH3_ChrZ -> Oxyura_jamaicensis_ruddy_duck_XM_035309764.1_GOLPH3_ChrZ
Oxyura:jamaicensis_ruddy:duck_GOLPH3L2_NW_023310671.1 -> Oxyura_jamaicensis_ruddy_duck_GOLPH3L2_NW_023310671.1
Falco:peregrinus_peregrine:falcon_XM:005231506.3_GOLPH3_ChrZ? -> Falco_peregrinus_peregrine_falcon_XM_005231506.3_GOLPH3_ChrZ_
Colius:striatus_speckled:mousebird_XM:010199326.1_GOLPH3_partial -> Colius_striatus_speckled_mousebird_XM_010199326.1_GOLPH3_partial
Apteryx:australis:mantelli_XM:013961053.1_GOLPH3_ChrZ? -> Apteryx_australis_mantelli_XM_013961053.1_GOLPH3_ChrZ_
Apteryx_rowi_Okarito:brown:kiwi_XM:026087187.1_GOLPH3_ChrZ? -> Apteryx_rowi_Okarito_brown_kiwi_XM_026087187.1_GOLPH3_ChrZ_
Nothoprocta:perdicaria_XM:026038137.1_GOLPH3_ChrZ? -> Nothoprocta_perdicaria_XM_026038137.1_GOLPH3_ChrZ_
Tinamus:guttatus_white:throated:tinamou_XM:010225141.1_GOLPH3L2_ChrW? -> Tinamus_guttatus_white_throated_tinamou_XM_010225141.1_GOLPH3L2_ChrW_
Tinamus:guttatus_white:throated:tinamou_XM:010218899.1_GOLPH3_ChrZ? -> Tinamus_guttatus_white_throated_tinamou_XM_010218899.1_GOLPH3_ChrZ_
Dromaius:novaehollandiae_Emu_XM:026098353.1_GOLPH3_ChrZ? -> Dromaius_novaehollandiae_Emu_XM_026098353.1_GOLPH3_ChrZ_
Haliaeetus:leucocephalus_bald:eagle_XM:010563968.1_GOLPH3_ChrZ? -> Haliaeetus_leucocephalus_bald_eagle_XM_010563968.1_GOLPH3_ChrZ_
Aquila:chrysaetos:chrysaetos_XM:030003354.1_GOLPH3_ChrZ? -> Aquila_chrysaetos_chrysaetos_XM_030003354.1_GOLPH3_ChrZ_
Gallus:gallus_Chicken_XM:015300432.2_GOLPH3L2_ChrW -> Gallus_gallus_Chicken_XM_015300432.2_GOLPH3L2_ChrW
CHICK13868_R4GJZ6_HOG:0486901.1d.5a.2d_Gallus:gallus_GOLPH3_ChrZ -> CHICK13868_R4GJZ6_HOG_0486901.1d.5a.2d_Gallus_gallus_GOLPH3_ChrZ
Meleagris:gallopavo_Turkey_XM_031557202.1_GOLPH3_ChrZ -> Meleagris_gallopavo_Turkey_XM_031557202.1_GOLPH3_ChrZ
Coturnix:japonica_Japanese:quail_XM_015848346.2_GOLPH3_ChrZ -> Coturnix_japonica_Japanese_quail_XM_015848346.2_GOLPH3_ChrZ
Aythya:fuligula_tufted:duck_XM_032207037.1_GOLPH3L_ChrW -> Aythya_fuligula_tufted_duck_XM_032207037.1_GOLPH3L_ChrW
Aythya:fuligula_tufted:duck_XM_032206080.1_GOLPH3_ChrZ -> Aythya_fuligula_tufted_duck_XM_032206080.1_GOLPH3_ChrZ
Nipponia:nippon_crested:ibis_XM_009464708.1_GOLPH3 -> Nipponia_nippon_crested_ibis_XM_009464708.1_GOLPH3
Serinus:canaria_Common:canary_XM_030237184.1_GOLPH3 -> Serinus_canaria_Common_canary_XM_030237184.1_GOLPH3
Accipiter:nisus_Eurasian:sparrowhawk_ENSANIG00000014347_GOLPH3 -> Accipiter_nisus_Eurasian_sparrowhawk_ENSANIG00000014347_GOLPH3
Cygnus:atratus_black:swan_XM_035563835.1_GOLPH3 -> Cygnus_atratus_black_swan_XM_035563835.1_GOLPH3
Neopelma:chrysocephalum_saffron:crested:tyrant:manakin_XM_027709273.1_GOLPH3L_ChrW? -> Neopelma_chrysocephalum_saffron_crested_tyrant_manakin_XM_027709273.1_GOLPH3L_ChrW_
Neopelma:chrysocephalum_saffron:crested:tyrant:manakin_XM_027709485.1_GOLPH3 -> Neopelma_chrysocephalum_saffron_crested_tyrant_manakin_XM_027709485.1_GOLPH3
Strigops:habroptila_Kakapo_XM_030511227.1_GOLPH3L2_ChrW -> Strigops_habroptila_Kakapo_XM_030511227.1_GOLPH3L2_ChrW
Strigops:habroptila_Kakapo_XM_030512768.1_GOLPH3_ChrZ -> Strigops_habroptila_Kakapo_XM_030512768.1_GOLPH3_ChrZ
Pseudopodoces:humilis_Tibetan:ground:tit_XM_005527995.2_GOLPH3_ChrZ? -> Pseudopodoces_humilis_Tibetan_ground_tit_XM_005527995.2_GOLPH3_ChrZ_
Zonotrichia:albicollis_white:throated:sparrow_XM_005488780.2_GOLPH3 -> Zonotrichia_albicollis_white_throated_sparrow_XM_005488780.2_GOLPH3
Corapipo:altera_White:ruffed:manakin_XM_027667855.1_GOLPH3L2_ChrW? -> Corapipo_altera_White_ruffed_manakin_XM_027667855.1_GOLPH3L2_ChrW_
Corapipo:altera_White:ruffed:manakin_XM_027634816.1_GOLPH3 -> Corapipo_altera_White_ruffed_manakin_XM_027634816.1_GOLPH3
Pipra:filicauda_Wire:tailed:manakin_XM_027745657.1_GOLPH3 -> Pipra_filicauda_Wire_tailed_manakin_XM_027745657.1_GOLPH3
Alligator:sinensis_Chinese:alligator_XM:025198475.1_GOLPH3_ChrZ? -> Alligator_sinensis_Chinese_alligator_XM_025198475.1_GOLPH3_ChrZ_
Alligator:mississippiensis_American:alligator_XM:019496087.1_GOLPH3_ChrZ? -> Alligator_mississippiensis_American_alligator_XM_019496087.1_GOLPH3_ChrZ_
Crocodylus:porosus_Australian:saltwater:crocodile_XM_019531917.1_GOLPH3 -> Crocodylus_porosus_Australian_saltwater_crocodile_XM_019531917.1_GOLPH3
Gavialis:gangeticus_Gharial_XM_019518278.1_GOLPH3 -> Gavialis_gangeticus_Gharial_XM_019518278.1_GOLPH3
Chelonoidis:abingdonii_Abingdon:island:giant:tortoise_XM:032771266.1_GOLPH3 -> Chelonoidis_abingdonii_Abingdon_island_giant_tortoise_XM_032771266.1_GOLPH3
Pelodiscus:sinensis_Chinese:soft:shelled:turtle_XM:014570202.1_GOLPH3 -> Pelodiscus_sinensis_Chinese_soft_shelled_turtle_XM_014570202.1_GOLPH3
Chelonia:mydas_Green:sea:turtle_XM_027831540.1_GOLPH3 -> Chelonia_mydas_Green_sea_turtle_XM_027831540.1_GOLPH3
Terrapene:carolina:triunguis_Three:toed:box:turtle_XM_024203076.3_GOLPH3 -> Terrapene_carolina_triunguis_Three_toed_box_turtle_XM_024203076.3_GOLPH3
Anser:cygnoides_Swan:goose_ENSACDG00005015912_GOLPH3 -> Anser_cygnoides_Swan_goose_ENSACDG00005015912_GOLPH3
Anser:cygnoides_Swan:goose_KZ156498.1_GOLPH3L2 -> Anser_cygnoides_Swan_goose_KZ156498.1_GOLPH3L2
Anas:platyrhynchos_Mallard_ENSAPLG00020007622_Chr22 -> Anas_platyrhynchos_Mallard_ENSAPLG00020007622_Chr22
Anas:platyrhynchos_Mallard_ENSAPLG00020009078_GOLPH3_ChrZ -> Anas_platyrhynchos_Mallard_ENSAPLG00020009078_GOLPH3_ChrZ
Anas:platyrhynchos_Mallard_ENSAPLG00020007603_Chr22 -> Anas_platyrhynchos_Mallard_ENSAPLG00020007603_Chr22
Ring-necked:pheasant_Phasianus:colchicus_GOLPH3L2 -> Ring-necked_pheasant_Phasianus_colchicus_GOLPH3L2
Ring-necked:pheasant_Phasianus:colchicus_ENSPCLG00000014972_GOLPH3 -> Ring-necked_pheasant_Phasianus_colchicus_ENSPCLG00000014972_GOLPH3
Columba:livia_rock:pigeon_XM_013370272.2_Columbiforme_GOLPH3_Partial -> Columba_livia_rock_pigeon_XM_013370272.2_Columbiforme_GOLPH3_Partial
Mesitornis:unicolor_brown:roatelo_XM_010181862.1_Gruiforme_GOLPH3_partial -> Mesitornis_unicolor_brown_roatelo_XM_010181862.1_Gruiforme_GOLPH3_partial
Pterocles:gutturalis_yellow:throated:sandgrouse_XM_010084425.1_Ciconiiformes_GOLPH3_partial -> Pterocles_gutturalis_yellow_throated_sandgrouse_XM_010084425.1_Ciconiiformes_GOLPH3_partial
Cuculus:canorus_common:cuckoo_XM_009566796.1_Cuculiformes_GOLPH3 -> Cuculus_canorus_common_cuckoo_XM_009566796.1_Cuculiformes_GOLPH3
Antrostomuscarolinensis_chuck-will's-widow_XM_010169044.1_Caprimulgiformes_GOLPH3_partial -> Antrostomuscarolinensis_chuck-will_s-widow_XM_010169044.1_Caprimulgiformes_GOLPH3_partial
Chaetura:pelagica_chimney:swift_XM_010008772.1_Apodiformes_GOLPH3 -> Chaetura_pelagica_chimney_swift_XM_010008772.1_Apodiformes_GOLPH3
Chaetura:pelagica_chimney:swift_XM_010007459.1_Apodiformes_GOLPH3 -> Chaetura_pelagica_chimney_swift_XM_010007459.1_Apodiformes_GOLPH3
Calypte:anna_Anna's:hummingbird_XM_030467397.1_Apodiformes_GOLPH3_ChrZ -> Calypte_anna_Anna_s_hummingbird_XM_030467397.1_Apodiformes_GOLPH3_ChrZ
Calypte:anna_Anna's:hummingbird_XM_030468348.1_Apodiformes_GOLPH3L2_ChrW -> Calypte_anna_Anna_s_hummingbird_XM_030468348.1_Apodiformes_GOLPH3L2_ChrW
Chlamydotis_macqueenii:Macqueen's:bustard_XM_010116633.1_Otididae_GOLPH3 -> Chlamydotis_macqueenii_Macqueen_s_bustard_XM_010116633.1_Otididae_GOLPH3
Tauraco:erythrolophus_red-crested:turaco_Musophagiformes_XM_009988538.1_GOLPH3_partial -> Tauraco_erythrolophus_red-crested_turaco_Musophagiformes_XM_009988538.1_GOLPH3_partial
Balearica:regulorum:gibbericeps_East:African:grey:crowned-crane_XM_010301417.1_Gruiformes_GOLPH3_partial -> Balearica_regulorum_gibbericeps_East_African_grey_crowned-crane_XM_010301417.1_Gruiformes_GOLPH3_partial
Opisthocomus:hoazin_XM_009943727.1_Opisthocomiformes_GOLPH3_Partial -> Opisthocomus_hoazin_XM_009943727.1_Opisthocomiformes_GOLPH3_Partial
Eurypyga:helias_sunbittern_XM_010149507.1_Gruiformes_GOLPH3_Partial -> Eurypyga_helias_sunbittern_XM_010149507.1_Gruiformes_GOLPH3_Partial
Calidris:pugnax_ruff_XM_014953960.1_Charadriiformes_GOLPH3 -> Calidris_pugnax_ruff_XM_014953960.1_Charadriiformes_GOLPH3
Charadrius:vociferus_killdeer_XM_009894230.1_Charadriiformes_GOLPH3 -> Charadrius_vociferus_killdeer_XM_009894230.1_Charadriiformes_GOLPH3
Common:canary_Serinus:canaria_GOLPH3L2 -> Common_canary_Serinus_canaria_GOLPH3L2
Eurasian:sparrowhawk_Accipiter:nisus_GOLPH3L2 -> Eurasian_sparrowhawk_Accipiter_nisus_GOLPH3L2
Phaethon:lepturus_White-tailed:tropicbird_XM_010296264.1_Pelecaniformes_GOLPH3 -> Phaethon_lepturus_White-tailed_tropicbird_XM_010296264.1_Pelecaniformes_GOLPH3
Charadrius:vociferus_killdeer_XM_009886801.1_Charadriiformes_GOLPH3L2_Partial -> Charadrius_vociferus_killdeer_XM_009886801.1_Charadriiformes_GOLPH3L2_Partial
Aptenodytes:forsteri_emperor:penguin_XM_009285205.2_Sphenisciformes_GOLPH3 -> Aptenodytes_forsteri_emperor_penguin_XM_009285205.2_Sphenisciformes_GOLPH3
Pygoscelis:adeliae_Adelie:penguin_XM_009318455.1_Sphenisciformes_GOLPH3_partial -> Pygoscelis_adeliae_Adelie_penguin_XM_009318455.1_Sphenisciformes_GOLPH3_partial
Fulmarus:glacialis_Northern:fulmar_XM_009573389.1_Procellariiformes_GOLPH3_partial -> Fulmarus_glacialis_Northern_fulmar_XM_009573389.1_Procellariiformes_GOLPH3_partial
Struthio:camelus:australis_African:Ostrich_ENSSCUG00000013040_GOLPH3_partial -> Struthio_camelus_australis_African_Ostrich_ENSSCUG00000013040_GOLPH3_partial
Pelecanus:crispus_Dalmatian:pelican_XM_009487572.1_Pelecaniformes_GOLPH3_partial -> Pelecanus_crispus_Dalmatian_pelican_XM_009487572.1_Pelecaniformes_GOLPH3_partial
Leptosomus:discolor_cuckoo:roller_XM_009952690.1_Coraciiformes_GOLPH3_partial -> Leptosomus_discolor_cuckoo_roller_XM_009952690.1_Coraciiformes_GOLPH3_partial
Egretta:garzetta_little:egret_XM_035902705.1_Pelecaniformes_GOLPH3_partial -> Egretta_garzetta_little_egret_XM_035902705.1_Pelecaniformes_GOLPH3_partial
Athene:cunicularia_burrowing:owl_XM_026865685.1_Strigiformes_GOLPH3_partial -> Athene_cunicularia_burrowing_owl_XM_026865685.1_Strigiformes_GOLPH3_partial
Tyto:alba:alba_Barn:owl_XM_032992264.1_Strigiformes_GOLPH3_partial -> Tyto_alba_alba_Barn_owl_XM_032992264.1_Strigiformes_GOLPH3_partial
Nipponia:nippon_crestedibis_XM_009461880.1_Pelecaniformes_GOLPH3L2_partial -> Nipponia_nippon_crestedibis_XM_009461880.1_Pelecaniformes_GOLPH3L2_partial
Picoides:pubescens_Downy:woodpecker_XM_009902860.1_Piciformes_GOLPH3 -> Picoides_pubescens_Downy_woodpecker_XM_009902860.1_Piciformes_GOLPH3
Buceros:rhinoceros:silvestris_XM_010132001.1_Bucerotiformes_GOLPH3_partial -> Buceros_rhinoceros_silvestris_XM_010132001.1_Bucerotiformes_GOLPH3_partial
Apaloderma:vittatum_bar-tailedtrogon_XM_009877159.1_Trogoniformes_GOLPH3_partial -> Apaloderma_vittatum_bar-tailedtrogon_XM_009877159.1_Trogoniformes_GOLPH3_partial
Picoides:pubescens_Downy:woodpecker_XM_009906959.1_Piciformes_GOLPH3_partial -> Picoides_pubescens_Downy_woodpecker_XM_009906959.1_Piciformes_GOLPH3_partial
Melopsittacus:undulatus_budgerigar_XM_005152008.4_Psittaciformes_GOLPH3_ChrZ -> Melopsittacus_undulatus_budgerigar_XM_005152008.4_Psittaciformes_GOLPH3_ChrZ
Falco:cherrug_Saker:falcon_XM_027801908.1_Falconiformes_GOLPH3_partial -> Falco_cherrug_Saker_falcon_XM_027801908.1_Falconiformes_GOLPH3_partial
Nestor:notabilis_Kea_XM_010010360.1_Psittaciformes_GOLPH3_partial -> Nestor_notabilis_Kea_XM_010010360.1_Psittaciformes_GOLPH3_partial
Cariama:cristata_Red-legged:seriema_XM_009707046.1_Cariamiformes_GOLPH3_partial -> Cariama_cristata_Red-legged_seriema_XM_009707046.1_Cariamiformes_GOLPH3_partial

                                                                                                          Gap/Ambiguity  Composition  p-value
   1  Taeniopygia_guttata_Zebra_finch_XM_032744648.1_ChrW_GOLPH3L2                                                0.68%    passed    100.00%
   2  Taeniopygia_guttata_Zebra_finch_XM_002193100.4_ChrZ_GOLPH3                                                  0.34%    passed     99.93%
   3  Corvus_moneduloides_New_Caledonian_crow_XM_032095018.1_GOLPH3L2_ChrW                                        0.68%    passed     99.99%
   4  Corvus_moneduloides_New_Caledonian_crow_XM_032095983.1_GOLPH3_ChrZ                                          0.00%    passed     99.60%
   5  Chiroxiphia_lanceolata_lance_tailed_manakin_XM_032674550.1_GOLPH3L2_ChrW                                    0.68%    passed    100.00%
   6  Chiroxiphia_lanceolata_lance_tailed_manakin_XM_032675724.1_GOLPH3_ChrZ                                      0.68%    passed     99.96%
   7  Oxyura_jamaicensis_ruddy_duck_XM_035309764.1_GOLPH3_ChrZ                                                    0.34%    passed    100.00%
   8  Oxyura_jamaicensis_ruddy_duck_GOLPH3L2_NW_023310671.1                                                       0.00%    passed    100.00%
   9  Falco_peregrinus_peregrine_falcon_XM_005231506.3_GOLPH3_ChrZ_                                               0.68%    passed    100.00%
  10  Colius_striatus_speckled_mousebird_XM_010199326.1_GOLPH3_partial                                           24.66%    passed    100.00%
  11  Apteryx_australis_mantelli_XM_013961053.1_GOLPH3_ChrZ_                                                     24.66%    passed    100.00%
  12  Apteryx_rowi_Okarito_brown_kiwi_XM_026087187.1_GOLPH3_ChrZ_                                                25.00%    passed    100.00%
  13  Nothoprocta_perdicaria_XM_026038137.1_GOLPH3_ChrZ_                                                          0.68%    failed      0.00%
  14  Tinamus_guttatus_white_throated_tinamou_XM_010225141.1_GOLPH3L2_ChrW_                                      11.82%    passed     96.40%
  15  Tinamus_guttatus_white_throated_tinamou_XM_010218899.1_GOLPH3_ChrZ_                                        24.66%    passed     99.97%
  16  Dromaius_novaehollandiae_Emu_XM_026098353.1_GOLPH3_ChrZ_                                                    0.68%    passed     99.98%
  17  Haliaeetus_leucocephalus_bald_eagle_XM_010563968.1_GOLPH3_ChrZ_                                             0.34%    passed    100.00%
  18  Aquila_chrysaetos_chrysaetos_XM_030003354.1_GOLPH3_ChrZ_                                                    0.34%    passed    100.00%
  19  Gallus_gallus_Chicken_XM_015300432.2_GOLPH3L2_ChrW                                                          1.01%    passed    100.00%
  20  CHICK13868_R4GJZ6_HOG_0486901.1d.5a.2d_Gallus_gallus_GOLPH3_ChrZ                                            0.68%    passed    100.00%
  21  Meleagris_gallopavo_Turkey_XM_031557202.1_GOLPH3_ChrZ                                                      24.66%    passed    100.00%
  22  Coturnix_japonica_Japanese_quail_XM_015848346.2_GOLPH3_ChrZ                                                 0.68%    passed     97.59%
  23  Aythya_fuligula_tufted_duck_XM_032207037.1_GOLPH3L_ChrW                                                     0.34%    passed    100.00%
  24  Aythya_fuligula_tufted_duck_XM_032206080.1_GOLPH3_ChrZ                                                      0.34%    passed    100.00%
  25  Nipponia_nippon_crested_ibis_XM_009464708.1_GOLPH3                                                          0.68%    passed    100.00%
  26  Serinus_canaria_Common_canary_XM_030237184.1_GOLPH3                                                         0.34%    passed    100.00%
  27  Accipiter_nisus_Eurasian_sparrowhawk_ENSANIG00000014347_GOLPH3                                              0.34%    passed    100.00%
  28  Cygnus_atratus_black_swan_XM_035563835.1_GOLPH3                                                             0.34%    passed    100.00%
  29  Neopelma_chrysocephalum_saffron_crested_tyrant_manakin_XM_027709273.1_GOLPH3L_ChrW_                         0.68%    passed    100.00%
  30  Neopelma_chrysocephalum_saffron_crested_tyrant_manakin_XM_027709485.1_GOLPH3                                0.34%    passed    100.00%
  31  Strigops_habroptila_Kakapo_XM_030511227.1_GOLPH3L2_ChrW                                                     0.68%    passed    100.00%
  32  Strigops_habroptila_Kakapo_XM_030512768.1_GOLPH3_ChrZ                                                       0.68%    passed    100.00%
  33  Pseudopodoces_humilis_Tibetan_ground_tit_XM_005527995.2_GOLPH3_ChrZ_                                        0.34%    passed     99.99%
  34  Zonotrichia_albicollis_white_throated_sparrow_XM_005488780.2_GOLPH3                                         0.34%    passed     99.35%
  35  Corapipo_altera_White_ruffed_manakin_XM_027667855.1_GOLPH3L2_ChrW_                                          0.68%    passed    100.00%
  36  Corapipo_altera_White_ruffed_manakin_XM_027634816.1_GOLPH3                                                  0.00%    passed     99.89%
  37  Pipra_filicauda_Wire_tailed_manakin_XM_027745657.1_GOLPH3                                                   0.00%    passed     99.98%
  38  Alligator_sinensis_Chinese_alligator_XM_025198475.1_GOLPH3_ChrZ_                                           24.66%    passed     99.81%
  39  Alligator_mississippiensis_American_alligator_XM_019496087.1_GOLPH3_ChrZ_                                  24.66%    passed     99.78%
  40  Crocodylus_porosus_Australian_saltwater_crocodile_XM_019531917.1_GOLPH3                                    17.23%    passed     99.98%
  41  Gavialis_gangeticus_Gharial_XM_019518278.1_GOLPH3                                                           5.41%    passed     97.83%
  42  Chelonoidis_abingdonii_Abingdon_island_giant_tortoise_XM_032771266.1_GOLPH3                                24.66%    passed    100.00%
  43  Pelodiscus_sinensis_Chinese_soft_shelled_turtle_XM_014570202.1_GOLPH3                                      24.66%    passed     99.54%
  44  Chelonia_mydas_Green_sea_turtle_XM_027831540.1_GOLPH3                                                      24.66%    passed     99.95%
  45  Terrapene_carolina_triunguis_Three_toed_box_turtle_XM_024203076.3_GOLPH3                                    0.68%    passed    100.00%
  46  Anser_cygnoides_Swan_goose_ENSACDG00005015912_GOLPH3                                                        0.34%    passed    100.00%
  47  Anser_cygnoides_Swan_goose_KZ156498.1_GOLPH3L2                                                             47.97%    passed     24.43%
  48  Anas_platyrhynchos_Mallard_ENSAPLG00020007622_Chr22                                                        24.66%    passed    100.00%
  49  Anas_platyrhynchos_Mallard_ENSAPLG00020009078_GOLPH3_ChrZ                                                   0.34%    passed    100.00%
  50  Anas_platyrhynchos_Mallard_ENSAPLG00020007603_Chr22                                                         0.34%    passed    100.00%
  51  Ring-necked_pheasant_Phasianus_colchicus_GOLPH3L2                                                           1.01%    passed    100.00%
  52  Ring-necked_pheasant_Phasianus_colchicus_ENSPCLG00000014972_GOLPH3                                          0.68%    passed    100.00%
  53  Columba_livia_rock_pigeon_XM_013370272.2_Columbiforme_GOLPH3_Partial                                       24.66%    passed    100.00%
  54  Mesitornis_unicolor_brown_roatelo_XM_010181862.1_Gruiforme_GOLPH3_partial                                  24.66%    passed     99.99%
  55  Pterocles_gutturalis_yellow_throated_sandgrouse_XM_010084425.1_Ciconiiformes_GOLPH3_partial                24.66%    passed    100.00%
  56  Cuculus_canorus_common_cuckoo_XM_009566796.1_Cuculiformes_GOLPH3                                            1.01%    passed    100.00%
  57  Antrostomuscarolinensis_chuck-will_s-widow_XM_010169044.1_Caprimulgiformes_GOLPH3_partial                  24.66%    passed    100.00%
  58  Chaetura_pelagica_chimney_swift_XM_010008772.1_Apodiformes_GOLPH3                                          24.66%    passed    100.00%
  59  Chaetura_pelagica_chimney_swift_XM_010007459.1_Apodiformes_GOLPH3                                          24.66%    passed    100.00%
  60  Calypte_anna_Anna_s_hummingbird_XM_030467397.1_Apodiformes_GOLPH3_ChrZ                                     24.66%    passed    100.00%
  61  Calypte_anna_Anna_s_hummingbird_XM_030468348.1_Apodiformes_GOLPH3L2_ChrW                                   15.54%    passed     96.34%
  62  Chlamydotis_macqueenii_Macqueen_s_bustard_XM_010116633.1_Otididae_GOLPH3                                   24.66%    passed    100.00%
  63  Tauraco_erythrolophus_red-crested_turaco_Musophagiformes_XM_009988538.1_GOLPH3_partial                     39.53%    passed     99.99%
  64  Balearica_regulorum_gibbericeps_East_African_grey_crowned-crane_XM_010301417.1_Gruiformes_GOLPH3_partial   24.66%    passed    100.00%
  65  Opisthocomus_hoazin_XM_009943727.1_Opisthocomiformes_GOLPH3_Partial                                        24.66%    passed    100.00%
  66  Eurypyga_helias_sunbittern_XM_010149507.1_Gruiformes_GOLPH3_Partial                                        49.66%    passed     99.98%
  67  Calidris_pugnax_ruff_XM_014953960.1_Charadriiformes_GOLPH3                                                  0.68%    passed    100.00%
  68  Charadrius_vociferus_killdeer_XM_009894230.1_Charadriiformes_GOLPH3                                        24.66%    passed    100.00%
  69  Common_canary_Serinus_canaria_GOLPH3L2                                                                     13.18%    passed     99.98%
  70  Eurasian_sparrowhawk_Accipiter_nisus_GOLPH3L2                                                               3.04%    passed    100.00%
  71  Phaethon_lepturus_White-tailed_tropicbird_XM_010296264.1_Pelecaniformes_GOLPH3                             24.66%    passed    100.00%
  72  Charadrius_vociferus_killdeer_XM_009886801.1_Charadriiformes_GOLPH3L2_Partial                              39.53%    passed     99.94%
  73  Aptenodytes_forsteri_emperor_penguin_XM_009285205.2_Sphenisciformes_GOLPH3                                 11.82%    passed    100.00%
  74  Pygoscelis_adeliae_Adelie_penguin_XM_009318455.1_Sphenisciformes_GOLPH3_partial                            24.66%    passed    100.00%
  75  Fulmarus_glacialis_Northern_fulmar_XM_009573389.1_Procellariiformes_GOLPH3_partial                         24.66%    passed    100.00%
  76  Struthio_camelus_australis_African_Ostrich_ENSSCUG00000013040_GOLPH3_partial                               24.66%    passed    100.00%
  77  Pelecanus_crispus_Dalmatian_pelican_XM_009487572.1_Pelecaniformes_GOLPH3_partial                           24.66%    passed    100.00%
  78  Leptosomus_discolor_cuckoo_roller_XM_009952690.1_Coraciiformes_GOLPH3_partial                              24.66%    passed    100.00%
  79  Egretta_garzetta_little_egret_XM_035902705.1_Pelecaniformes_GOLPH3_partial                                 24.66%    passed    100.00%
  80  Athene_cunicularia_burrowing_owl_XM_026865685.1_Strigiformes_GOLPH3_partial                                24.66%    passed    100.00%
  81  Tyto_alba_alba_Barn_owl_XM_032992264.1_Strigiformes_GOLPH3_partial                                         24.66%    passed    100.00%
  82  Nipponia_nippon_crestedibis_XM_009461880.1_Pelecaniformes_GOLPH3L2_partial                                 57.77%    passed     80.51%
  83  Picoides_pubescens_Downy_woodpecker_XM_009902860.1_Piciformes_GOLPH3                                       19.59%    passed    100.00%
  84  Buceros_rhinoceros_silvestris_XM_010132001.1_Bucerotiformes_GOLPH3_partial                                 24.66%    passed    100.00%
  85  Apaloderma_vittatum_bar-tailedtrogon_XM_009877159.1_Trogoniformes_GOLPH3_partial                           24.66%    passed    100.00%
  86  Picoides_pubescens_Downy_woodpecker_XM_009906959.1_Piciformes_GOLPH3_partial                               39.53%    passed     99.83%
  87  Melopsittacus_undulatus_budgerigar_XM_005152008.4_Psittaciformes_GOLPH3_ChrZ                                0.68%    passed    100.00%
  88  Falco_cherrug_Saker_falcon_XM_027801908.1_Falconiformes_GOLPH3_partial                                     24.66%    passed    100.00%
  89  Nestor_notabilis_Kea_XM_010010360.1_Psittaciformes_GOLPH3_partial                                          24.66%    passed    100.00%
  90  Cariama_cristata_Red-legged_seriema_XM_009707046.1_Cariamiformes_GOLPH3_partial                            39.53%    passed     99.96%
WARNING: 1 sequences contain more than 50% gaps/ambiguity
****  TOTAL                                                                                                      14.39%  1 sequences failed composition chi2 test (p-value<5%; df=60)
NOTE: Columba_livia_rock_pigeon_XM_013370272.2_Columbiforme_GOLPH3_Partial is identical to Colius_striatus_speckled_mousebird_XM_010199326.1_GOLPH3_partial but kept for subsequent analysis
Creating fast initial parsimony tree by random order stepwise addition...
0.046 seconds, parsimony score: 1134 (based on 259 sites)
Generating 1000 samples for ultrafast bootstrap (seed: 8232)...

NOTE: 45 MB RAM (0 GB) is required!
Estimate model parameters (epsilon = 0.100)
1. Initial log-likelihood: -8492.624
2. Current log-likelihood: -7683.364
3. Current log-likelihood: -7457.197
4. Current log-likelihood: -7216.350
5. Current log-likelihood: -7081.979
6. Current log-likelihood: -7080.401
Optimal log-likelihood: -7080.361
Nonsynonymous/synonymous ratio (omega): 0.046
Transition/transversion ratio (kappa): 3.471
Site proportion and rates:  (0.273,0.307) (0.523,0.816) (0.204,2.395)
Parameters optimization took 6 rounds (95.835 sec)
Computing ML distances based on estimated model parameters... 64.230 sec
Computing BIONJ tree...
0.009 seconds
Log-likelihood of BIONJ tree: -7136.361
--------------------------------------------------------------------
|             INITIALIZING CANDIDATE TREE SET                      |
--------------------------------------------------------------------
Generating 98 parsimony trees... 3.107 second
Computing log-likelihood of 98 initial trees ... 201.621 seconds
Current best score: -7080.361

Do NNI search on 20 best initial trees
Estimate model parameters (epsilon = 0.100)
BETTER TREE FOUND at iteration 1: -7060.070
Estimate model parameters (epsilon = 0.100)
BETTER TREE FOUND at iteration 3: -7052.369
Iteration 10 / LogL: -7070.524 / Time: 0h:11m:33s
Estimate model parameters (epsilon = 0.100)
BETTER TREE FOUND at iteration 11: -7051.250
Estimate model parameters (epsilon = 0.100)
BETTER TREE FOUND at iteration 18: -7048.947
Iteration 20 / LogL: -7085.844 / Time: 0h:18m:42s
Finish initializing candidate tree set (20)
Current best tree score: -7048.947 / CPU time: 988.635
Number of iterations: 20
--------------------------------------------------------------------
|               OPTIMIZING CANDIDATE TREE SET                      |
--------------------------------------------------------------------
Estimate model parameters (epsilon = 0.100)
BETTER TREE FOUND at iteration 23: -7045.368
Estimate model parameters (epsilon = 0.100)
BETTER TREE FOUND at iteration 26: -7040.806
Estimate model parameters (epsilon = 0.100)
BETTER TREE FOUND at iteration 28: -7040.664
Iteration 30 / LogL: -7041.617 / Time: 0h:24m:55s (1h:24m:12s left)
Estimate model parameters (epsilon = 0.100)
BETTER TREE FOUND at iteration 32: -7040.554
Estimate model parameters (epsilon = 0.100)
BETTER TREE FOUND at iteration 34: -7037.879
BETTER TREE FOUND at iteration 38: -7037.872
Iteration 40 / LogL: -7037.872 / Time: 0h:31m:26s (1h:19m:0s left)
UPDATE BEST LOG-LIKELIHOOD: -7037.872
Estimate model parameters (epsilon = 0.100)
BETTER TREE FOUND at iteration 44: -7036.682
Iteration 50 / LogL: -7038.620 / Time: 0h:37m:22s (1h:11m:42s left)
Log-likelihood cutoff on original alignment: -7096.125
Estimate model parameters (epsilon = 0.100)
BETTER TREE FOUND at iteration 54: -7035.788
Iteration 60 / LogL: -7037.804 / Time: 0h:45m:1s (1h:11m:44s left)
Iteration 70 / LogL: -7078.830 / Time: 0h:51m:52s (1h:3m:9s left)
Estimate model parameters (epsilon = 0.100)
BETTER TREE FOUND at iteration 73: -7035.562
Estimate model parameters (epsilon = 0.100)
BETTER TREE FOUND at iteration 74: -7035.113
Iteration 80 / LogL: -7038.308 / Time: 0h:58m:6s (1h:9m:8s left)
Iteration 90 / LogL: -7044.178 / Time: 1h:3m:50s (1h:0m:15s left)
Estimate model parameters (epsilon = 0.100)
BETTER TREE FOUND at iteration 96: -7034.507
Estimate model parameters (epsilon = 0.100)
BETTER TREE FOUND at iteration 99: -7034.409
Iteration 100 / LogL: -7040.375 / Time: 1h:9m:49s (1h:9m:49s left)
Log-likelihood cutoff on original alignment: -7096.125
NOTE: Bootstrap correlation coefficient of split occurrence frequencies: 0.991
BETTER TREE FOUND at iteration 103: -7034.409
Estimate model parameters (epsilon = 0.100)
BETTER TREE FOUND at iteration 105: -7034.056
Iteration 110 / LogL: -7035.207 / Time: 1h:16m:1s (1h:6m:15s left)
BETTER TREE FOUND at iteration 115: -7034.055
Iteration 120 / LogL: -7035.996 / Time: 1h:21m:55s (1h:5m:24s left)
Iteration 130 / LogL: -7034.065 / Time: 1h:27m:49s (0h:57m:52s left)
Iteration 140 / LogL: -7038.452 / Time: 1h:33m:14s (0h:50m:18s left)
Iteration 150 / LogL: -7035.174 / Time: 1h:39m:6s (0h:43m:14s left)
Log-likelihood cutoff on original alignment: -7096.125
BETTER TREE FOUND at iteration 155: -7034.055
BETTER TREE FOUND at iteration 157: -7034.055
Iteration 160 / LogL: -7129.745 / Time: 1h:44m:41s (1h:3m:51s left)
UPDATE BEST LOG-LIKELIHOOD: -7034.054
Iteration 170 / LogL: -7037.285 / Time: 1h:50m:6s (0h:56m:41s left)
Estimate model parameters (epsilon = 0.100)
BETTER TREE FOUND at iteration 171: -7032.433
Iteration 180 / LogL: -7043.264 / Time: 1h:56m:48s (0h:59m:22s left)
Estimate model parameters (epsilon = 0.100)
BETTER TREE FOUND at iteration 182: -7031.902
Estimate model parameters (epsilon = 0.100)
BETTER TREE FOUND at iteration 189: -7030.737
Iteration 190 / LogL: -7031.711 / Time: 2h:2m:58s (1h:4m:25s left)
Iteration 200 / LogL: -7032.759 / Time: 2h:8m:17s (0h:57m:22s left)
Log-likelihood cutoff on original alignment: -7096.125
NOTE: Bootstrap correlation coefficient of split occurrence frequencies: 0.989
NOTE: UFBoot does not converge, continue at least 100 more iterations
BETTER TREE FOUND at iteration 206: -7030.736
Estimate model parameters (epsilon = 0.100)
BETTER TREE FOUND at iteration 209: -7027.792
Iteration 210 / LogL: -7030.737 / Time: 2h:14m:3s (1h:3m:29s left)
Iteration 220 / LogL: -7028.882 / Time: 2h:19m:21s (0h:56m:38s left)
Estimate model parameters (epsilon = 0.100)
BETTER TREE FOUND at iteration 223: -7026.764
Iteration 230 / LogL: -7028.127 / Time: 2h:25m:4s (0h:58m:55s left)
Iteration 240 / LogL: -7032.267 / Time: 2h:30m:30s (0h:52m:16s left)
Iteration 250 / LogL: -7028.126 / Time: 2h:36m:2s (0h:45m:44s left)
Log-likelihood cutoff on original alignment: -7096.125
Iteration 260 / LogL: -7031.137 / Time: 2h:41m:34s (0h:39m:18s left)
Iteration 270 / LogL: -7028.762 / Time: 2h:47m:11s (0h:32m:56s left)
Iteration 280 / LogL: -7028.984 / Time: 2h:52m:34s (0h:26m:35s left)
BETTER TREE FOUND at iteration 284: -7026.764
Iteration 290 / LogL: -7027.056 / Time: 2h:57m:44s (0h:57m:48s left)
UPDATE BEST LOG-LIKELIHOOD: -7026.764
Iteration 300 / LogL: -7029.251 / Time: 3h:2m:51s (0h:51m:22s left)
Log-likelihood cutoff on original alignment: -7096.125
NOTE: Bootstrap correlation coefficient of split occurrence frequencies: 0.970
NOTE: UFBoot does not converge, continue at least 100 more iterations
BETTER TREE FOUND at iteration 305: -7026.764
BETTER TREE FOUND at iteration 307: -7026.764
Iteration 310 / LogL: -7029.272 / Time: 3h:5m:52s (0h:58m:20s left)
BETTER TREE FOUND at iteration 315: -7026.761
Iteration 320 / LogL: -7026.764 / Time: 3h:8m:57s (0h:56m:16s left)
Iteration 330 / LogL: -7030.156 / Time: 3h:12m:4s (0h:49m:37s left)
Iteration 340 / LogL: -7026.763 / Time: 3h:15m:22s (0h:43m:13s left)
Iteration 350 / LogL: -7027.170 / Time: 3h:18m:25s (0h:36m:57s left)
Log-likelihood cutoff on original alignment: -7096.125
Iteration 360 / LogL: -7026.764 / Time: 3h:21m:19s (0h:30m:50s left)
BETTER TREE FOUND at iteration 363: -7026.761
Iteration 370 / LogL: -7030.474 / Time: 3h:24m:29s (0h:51m:32s left)
Iteration 380 / LogL: -7026.764 / Time: 3h:27m:45s (0h:45m:29s left)
BETTER TREE FOUND at iteration 390: -7026.760
Iteration 390 / LogL: -7026.760 / Time: 3h:30m:41s (0h:54m:9s left)
Iteration 400 / LogL: -7115.546 / Time: 3h:34m:10s (0h:48m:18s left)
Log-likelihood cutoff on original alignment: -7096.125
NOTE: Bootstrap correlation coefficient of split occurrence frequencies: 0.977
NOTE: UFBoot does not converge, continue at least 100 more iterations
Iteration 410 / LogL: -7027.578 / Time: 3h:37m:10s (0h:47m:47s left)
Iteration 420 / LogL: -7026.763 / Time: 3h:40m:21s (0h:42m:4s left)
Iteration 430 / LogL: -7028.397 / Time: 3h:43m:37s (0h:36m:29s left)
Iteration 440 / LogL: -7026.764 / Time: 3h:46m:56s (0h:31m:0s left)
Iteration 450 / LogL: -7028.762 / Time: 3h:49m:57s (0h:25m:36s left)
Log-likelihood cutoff on original alignment: -7096.125
Iteration 460 / LogL: -7028.061 / Time: 3h:53m:25s (0h:20m:20s left)
Iteration 470 / LogL: -7026.764 / Time: 3h:56m:32s (0h:15m:7s left)
Iteration 480 / LogL: -7029.561 / Time: 3h:59m:53s (0h:10m:0s left)
Iteration 490 / LogL: -7030.879 / Time: 4h:3m:8s (0h:4m:58s left)
Iteration 500 / LogL: -7026.764 / Time: 4h:6m:21s (0h:0m:0s left)
Log-likelihood cutoff on original alignment: -7096.125
NOTE: Bootstrap correlation coefficient of split occurrence frequencies: 0.998
TREE SEARCH COMPLETED AFTER 500 ITERATIONS / Time: 4h:6m:22s

--------------------------------------------------------------------
|                    FINALIZING TREE SEARCH                        |
--------------------------------------------------------------------
Performs final model parameters optimization
Estimate model parameters (epsilon = 0.010)
1. Initial log-likelihood: -7026.760
Optimal log-likelihood: -7026.757
Nonsynonymous/synonymous ratio (omega): 0.045
Transition/transversion ratio (kappa): 3.488
Site proportion and rates:  (0.302,0.323) (0.513,0.879) (0.184,2.448)
Parameters optimization took 1 rounds (6.343 sec)
BEST SCORE FOUND : -7026.757

Testing tree branches by SH-like aLRT with 1000 replicates...
Testing tree branches by aBayes parametric test...
2.635 sec.
Creating bootstrap support values...
Split supports printed to NEXUS file PAL2NAL_output_Aves.fasta.splits.nex
Total tree length: 4.923

Total number of iterations: 500
CPU time used for tree search: 28254.995 sec (7h:50m:54s)
Wall-clock time used for tree search: 14648.878 sec (4h:4m:8s)
Total CPU time used: 28532.782 sec (7h:55m:32s)
Total wall-clock time used: 14792.190 sec (4h:6m:32s)

Computing bootstrap consensus tree...
Reading input file PAL2NAL_output_Aves.fasta.splits.nex...
90 taxa and 1596 splits.
Consensus tree written to PAL2NAL_output_Aves.fasta.contree
Reading input trees file PAL2NAL_output_Aves.fasta.contree
Log-likelihood of consensus tree: -7029.610

Analysis results written to: 
  IQ-TREE report:                PAL2NAL_output_Aves.fasta.iqtree
  Maximum-likelihood tree:       PAL2NAL_output_Aves.fasta.treefile
  Likelihood distances:          PAL2NAL_output_Aves.fasta.mldist

Ultrafast bootstrap approximation results written to:
  Split support values:          PAL2NAL_output_Aves.fasta.splits.nex
  Consensus tree:                PAL2NAL_output_Aves.fasta.contree
  Screen log file:               PAL2NAL_output_Aves.fasta.log

Date and Time: Sun Oct 25 15:19:59 2020
