# Supplementary material for: Independent duplications of the Golgi phosphoprotein 3 oncogene in birds
Source: Sci Rep. 2021 Jun 14;11:12483. doi: 10.1038/s41598-021-91909-6 (PMC8203631; doi:10.1038/s41598-021-91909-6)
Supplement: Supplementary file 1 — Supplementary Information. [file 41598_2021_91909_MOESM1_ESM.zip › Supplementary_Information/Log_File_Figure_7.log]

IQ-TREE multicore version 1.6.12 for Mac OS X 64-bit built Aug 15 2019
Developed by Bui Quang Minh, Nguyen Lam Tung, Olga Chernomor,
Heiko Schmidt, Dominik Schrempf, Michael Woodhams.

Host:    Juans-Mac-Pro.local (SSE4.2, 32 GB RAM)
Command: ./iqtree -s PAL2NAL_output_GOLPH3L_Aves.fasta -st CODON -m MGK+F3X4+G4 -bb 1000 -nm 1000 -alrt 1000 -abayes -nt 2
Seed:    477223 (Using SPRNG - Scalable Parallel Random Number Generator)
Time:    Thu Nov 26 18:01:55 2020
Kernel:  SSE2 - 2 threads (8 CPU cores detected)

Reading alignment file PAL2NAL_output_GOLPH3L_Aves.fasta ... Fasta format detected
Alignment most likely contains DNA/RNA sequences
Converting to codon sequences with genetic code  ...
WARNING: Sequence Dromaius:novaehollandiae_Emu_XM_026111564.1_Casuariiformes_GOLPH3L has ambiguous character TCR at site 49
WARNING: Sequence Picoides:pubescens_Downy:woodpecker_XM_009901364.1_Piciformes_GOLPH3L has ambiguous character GNN at site 430
WARNING: Sequence Picoides:pubescens_Downy:woodpecker_XM_009901364.1_Piciformes_GOLPH3L has ambiguous character NNG at site 499
Alignment has 56 sequences with 286 columns, 283 distinct patterns
237 parsimony-informative, 32 singleton sites, 17 constant sites
WARNING: Some sequence names are changed as follows:
Alligator:mississippiensis_American:alligator_XM_014604390.2_GOLPH3L -> Alligator_mississippiensis_American_alligator_XM_014604390.2_GOLPH3L
Alligator:sinensis_Chinese:alligator_XM_006036663.3_GOLPH3L -> Alligator_sinensis_Chinese_alligator_XM_006036663.3_GOLPH3L
Anas:platyrhynchos_Mallard_ENSAPLG00020009170_Chr32 -> Anas_platyrhynchos_Mallard_ENSAPLG00020009170_Chr32
Anser:cygnoides_Swan:goose_XM_013170631.1_Anseriformes_GOLPH3L -> Anser_cygnoides_Swan_goose_XM_013170631.1_Anseriformes_GOLPH3L
Antrostomuscarolinensis_chuck-will's-widow_XM_010175239.2_Caprimulgiformes_GOLPH3L -> Antrostomuscarolinensis_chuck-will_s-widow_XM_010175239.2_Caprimulgiformes_GOLPH3L
Aptenodytes:forsteri_emperor:penguin_XM_009287974.1_Sphenisciformes_GOLPH3L -> Aptenodytes_forsteri_emperor_penguin_XM_009287974.1_Sphenisciformes_GOLPH3L
Apteryx_rowi_Okarito:brown:kiwi_XM_026079132.1_GOLPH3L -> Apteryx_rowi_Okarito_brown_kiwi_XM_026079132.1_GOLPH3L
Apteryx:australis:mantelli_XM_013955557.1_GOLPH3L -> Apteryx_australis_mantelli_XM_013955557.1_GOLPH3L
Aquila:chrysaetos:chrysaetos_XM_030024400.1_Accipitriformes_GOLPH3L -> Aquila_chrysaetos_chrysaetos_XM_030024400.1_Accipitriformes_GOLPH3L
Athene:cunicularia_burrowing:owl_XM_026863975.1_Strigiformes_GOLPH3L -> Athene_cunicularia_burrowing_owl_XM_026863975.1_Strigiformes_GOLPH3L
Aythya:fuligula_tufted:duck_XM_032204636.1_Anseriformes_GOLPH3L -> Aythya_fuligula_tufted_duck_XM_032204636.1_Anseriformes_GOLPH3L
Balearica:regulorum:gibbericeps_East:African:grey:crowned-crane_XM_010306083.1_Gruiformes_GOLPH3L -> Balearica_regulorum_gibbericeps_East_African_grey_crowned-crane_XM_010306083.1_Gruiformes_GOLPH3L
Buceros:rhinoceros:silvestris_XM_010135185.1_Bucerotiformes_GOLPH3L -> Buceros_rhinoceros_silvestris_XM_010135185.1_Bucerotiformes_GOLPH3L
Calidris:pugnax_ruff_XM_014961321.1_Charadriiformes_GOLPH3L -> Calidris_pugnax_ruff_XM_014961321.1_Charadriiformes_GOLPH3L
Cariama:cristata_Red-legged:seriema_XM_009707674.1_Cariamiformes_GOLPH3L -> Cariama_cristata_Red-legged_seriema_XM_009707674.1_Cariamiformes_GOLPH3L
Chaetura:pelagica_chimney:swift_XM_009995910.1_Apodiformes_GOLPH3L -> Chaetura_pelagica_chimney_swift_XM_009995910.1_Apodiformes_GOLPH3L
Charadrius:vociferus_killdeer_XM_009891927.1_Charadriiformes_GOLPH3L -> Charadrius_vociferus_killdeer_XM_009891927.1_Charadriiformes_GOLPH3L
Chelonia:mydas_Green:sea:turtle_XM_037882952.1_GOLPH3L -> Chelonia_mydas_Green_sea_turtle_XM_037882952.1_GOLPH3L
Chelonoidis:abingdonii_Abingdon:island:giant:tortoise_ENSCABG00000006929_GOLPH3L -> Chelonoidis_abingdonii_Abingdon_island_giant_tortoise_ENSCABG00000006929_GOLPH3L
Chiroxiphia:lanceolata_lance:tailed:manakin_XM_032713317.1_Passeriformes_GOLPH3L -> Chiroxiphia_lanceolata_lance_tailed_manakin_XM_032713317.1_Passeriformes_GOLPH3L
Chlamydotis_macqueenii:Macqueen's:bustard_XM_010129663.1_Otididae_GOLPH3L -> Chlamydotis_macqueenii_Macqueen_s_bustard_XM_010129663.1_Otididae_GOLPH3L
Colius:striatus_speckled:mousebird_XM_010201309.1_Coliiformes_GOLPH3L -> Colius_striatus_speckled_mousebird_XM_010201309.1_Coliiformes_GOLPH3L
Columba:livia_rock:pigeon_XM_005514764.2_Columbiforme_GOLPH3L -> Columba_livia_rock_pigeon_XM_005514764.2_Columbiforme_GOLPH3L
Corapipo:altera_White:ruffed:manakin_XM_027632380.1_GOLPH3L -> Corapipo_altera_White_ruffed_manakin_XM_027632380.1_GOLPH3L
Corvus:moneduloides_New:Caledonian:crow_XM_032093596.1_GOLPH3L -> Corvus_moneduloides_New_Caledonian_crow_XM_032093596.1_GOLPH3L
Coturnix:japonica_Japanese:quail_XM_015884617.2_GOLPH3L -> Coturnix_japonica_Japanese_quail_XM_015884617.2_GOLPH3L
Cuculus:canorus_common:cuckoo_XM_009558407.1_Cuculiformes_GOLPH3L -> Cuculus_canorus_common_cuckoo_XM_009558407.1_Cuculiformes_GOLPH3L
Cygnus:atratus_black:swan_XM_035571110.1_Anseriformes_GOLPH3L -> Cygnus_atratus_black_swan_XM_035571110.1_Anseriformes_GOLPH3L
Dromaius:novaehollandiae_Emu_XM_026111564.1_Casuariiformes_GOLPH3L -> Dromaius_novaehollandiae_Emu_XM_026111564.1_Casuariiformes_GOLPH3L
Egretta:garzetta_little:egret_XM_009648449.2_Pelecaniformes_GOLPH3L -> Egretta_garzetta_little_egret_XM_009648449.2_Pelecaniformes_GOLPH3L
Eurasian:sparrowhawk_Accipiter:nisus_ENSANIG00000003625_GOLPH3L -> Eurasian_sparrowhawk_Accipiter_nisus_ENSANIG00000003625_GOLPH3L
Eurypyga:helias_sunbittern_XM_010160525.1_Gruiformes_GOLPH3L -> Eurypyga_helias_sunbittern_XM_010160525.1_Gruiformes_GOLPH3L
Falco:cherrug_Saker:falcon_XM_005434608.3_Falconiformes_GOLPH3L -> Falco_cherrug_Saker_falcon_XM_005434608.3_Falconiformes_GOLPH3L
Falco:peregrinus_peregrine:falcon_XM_005236795.3_GOLPH3L -> Falco_peregrinus_peregrine_falcon_XM_005236795.3_GOLPH3L
Gallus:gallus_Chicken_ENSGALG00000014640_Galliformes_GOLPH3L -> Gallus_gallus_Chicken_ENSGALG00000014640_Galliformes_GOLPH3L
Haliaeetus:leucocephalus_bald:eagle_XM_010571224.1_GOLPH3L -> Haliaeetus_leucocephalus_bald_eagle_XM_010571224.1_GOLPH3L
Leptosomus:discolor_cuckoo:roller_XM_009962109.1_Coraciiformes_GOLPH3L -> Leptosomus_discolor_cuckoo_roller_XM_009962109.1_Coraciiformes_GOLPH3L
Meleagris:gallopavo_Turkey_XM_010723930.3_Galliformes_GOLPH3L -> Meleagris_gallopavo_Turkey_XM_010723930.3_Galliformes_GOLPH3L
Melopsittacus:undulatus_budgerigar_XM_034071156.1_Psittaciformes_GOLPH3L -> Melopsittacus_undulatus_budgerigar_XM_034071156.1_Psittaciformes_GOLPH3L
Mesitornis:unicolor_brown:roatelo_XM_010178766.1_Gruiforme_GOLPH3L -> Mesitornis_unicolor_brown_roatelo_XM_010178766.1_Gruiforme_GOLPH3L
Nipponia:nippon_crested:ibis_XM_009473913.1_GOLPH3L -> Nipponia_nippon_crested_ibis_XM_009473913.1_GOLPH3L
Oxyura:jamaicensis_ruddy:duck_XM_035346690.1_Anseriformes_GOLPH3L -> Oxyura_jamaicensis_ruddy_duck_XM_035346690.1_Anseriformes_GOLPH3L
Pelodiscus:sinensis_Chinese:soft:shelled:turtle_ENSPSIG00000009011_GOLPH3 -> Pelodiscus_sinensis_Chinese_soft_shelled_turtle_ENSPSIG00000009011_GOLPH3
Phaethon:lepturus_White-tailed:tropicbird_XM_010293702.1_Pelecaniformes_GOLPH3L -> Phaethon_lepturus_White-tailed_tropicbird_XM_010293702.1_Pelecaniformes_GOLPH3L
Phasianus:colchicus_Ring-necked:pheasant_XM_031611392.1_Galliformes_GOLPH3L -> Phasianus_colchicus_Ring-necked_pheasant_XM_031611392.1_Galliformes_GOLPH3L
Picoides:pubescens_Downy:woodpecker_XM_009901364.1_Piciformes_GOLPH3L -> Picoides_pubescens_Downy_woodpecker_XM_009901364.1_Piciformes_GOLPH3L
Pipra:filicauda_Wire:tailed:manakin_XM_027733790.1_Passeriformes_GOLPH3L -> Pipra_filicauda_Wire_tailed_manakin_XM_027733790.1_Passeriformes_GOLPH3L
Pseudopodoces:humilis_Tibetan:ground:tit_XM_014260857.1_GOLPH3L -> Pseudopodoces_humilis_Tibetan_ground_tit_XM_014260857.1_GOLPH3L
Pterocles:gutturalis_yellow:throated:sandgrouse_XM_010078129.1_Ciconiiformes_GOLPH3L -> Pterocles_gutturalis_yellow_throated_sandgrouse_XM_010078129.1_Ciconiiformes_GOLPH3L
Pygoscelis:adeliae_Adelie:penguin_XM_009319785.1_Sphenisciformes_GOLPH3L -> Pygoscelis_adeliae_Adelie_penguin_XM_009319785.1_Sphenisciformes_GOLPH3L
Serinus:canaria_Common:canary_XM_018925268.2_Passeriformes_GOLPH3L -> Serinus_canaria_Common_canary_XM_018925268.2_Passeriformes_GOLPH3L
Strigops:habroptila_Kakapo_XM_030474205.1_GOLPH3L -> Strigops_habroptila_Kakapo_XM_030474205.1_GOLPH3L
Struthio:camelus:australis_African:Ostrich_XM_009682479.1_GOLPH3L -> Struthio_camelus_australis_African_Ostrich_XM_009682479.1_GOLPH3L
Taeniopygia:guttata_Zebra:finch_XM_030291566.2_GOLPH3L -> Taeniopygia_guttata_Zebra_finch_XM_030291566.2_GOLPH3L
Terrapene:carolina:triunguis_Three:toed:box:turtle_XM_024209492.3_GOLPH3L -> Terrapene_carolina_triunguis_Three_toed_box_turtle_XM_024209492.3_GOLPH3L
Tyto:alba:alba_Barn:owl_XM_032985499.1_Strigiformes_GOLPH3L -> Tyto_alba_alba_Barn_owl_XM_032985499.1_Strigiformes_GOLPH3L

                                                                                                   Gap/Ambiguity  Composition  p-value
   1  Alligator_mississippiensis_American_alligator_XM_014604390.2_GOLPH3L                                 1.40%    passed     38.40%
   2  Alligator_sinensis_Chinese_alligator_XM_006036663.3_GOLPH3L                                          1.40%    passed     44.95%
   3  Anas_platyrhynchos_Mallard_ENSAPLG00020009170_Chr32                                                  2.45%    passed     99.93%
   4  Anser_cygnoides_Swan_goose_XM_013170631.1_Anseriformes_GOLPH3L                                      21.68%    passed     99.72%
   5  Antrostomuscarolinensis_chuck-will_s-widow_XM_010175239.2_Caprimulgiformes_GOLPH3L                   1.05%    passed     99.95%
   6  Aptenodytes_forsteri_emperor_penguin_XM_009287974.1_Sphenisciformes_GOLPH3L                          0.35%    passed    100.00%
   7  Apteryx_rowi_Okarito_brown_kiwi_XM_026079132.1_GOLPH3L                                               1.75%    passed     97.94%
   8  Apteryx_australis_mantelli_XM_013955557.1_GOLPH3L                                                    1.75%    passed     87.46%
   9  Aquila_chrysaetos_chrysaetos_XM_030024400.1_Accipitriformes_GOLPH3L                                  0.35%    passed     98.79%
  10  Athene_cunicularia_burrowing_owl_XM_026863975.1_Strigiformes_GOLPH3L                                 0.35%    passed    100.00%
  11  Aythya_fuligula_tufted_duck_XM_032204636.1_Anseriformes_GOLPH3L                                      2.80%    passed     99.61%
  12  Balearica_regulorum_gibbericeps_East_African_grey_crowned-crane_XM_010306083.1_Gruiformes_GOLPH3L    0.35%    passed    100.00%
  13  Buceros_rhinoceros_silvestris_XM_010135185.1_Bucerotiformes_GOLPH3L                                  0.70%    passed     98.60%
  14  Calidris_pugnax_ruff_XM_014961321.1_Charadriiformes_GOLPH3L                                          0.35%    passed     97.76%
  15  Cariama_cristata_Red-legged_seriema_XM_009707674.1_Cariamiformes_GOLPH3L                             0.35%    passed     98.25%
  16  Chaetura_pelagica_chimney_swift_XM_009995910.1_Apodiformes_GOLPH3L                                   0.35%    passed     99.20%
  17  Charadrius_vociferus_killdeer_XM_009891927.1_Charadriiformes_GOLPH3L                                 0.35%    passed    100.00%
  18  Chelonia_mydas_Green_sea_turtle_XM_037882952.1_GOLPH3L                                               0.35%    passed     73.19%
  19  Chelonoidis_abingdonii_Abingdon_island_giant_tortoise_ENSCABG00000006929_GOLPH3L                     0.35%    passed     42.33%
  20  Chiroxiphia_lanceolata_lance_tailed_manakin_XM_032713317.1_Passeriformes_GOLPH3L                     0.00%    failed      0.03%
  21  Chlamydotis_macqueenii_Macqueen_s_bustard_XM_010129663.1_Otididae_GOLPH3L                            0.35%    passed     71.04%
  22  Colius_striatus_speckled_mousebird_XM_010201309.1_Coliiformes_GOLPH3L                               21.68%    passed     54.35%
  23  Columba_livia_rock_pigeon_XM_005514764.2_Columbiforme_GOLPH3L                                        0.35%    passed     17.73%
  24  Corapipo_altera_White_ruffed_manakin_XM_027632380.1_GOLPH3L                                         63.29%    passed     25.33%
  25  Corvus_moneduloides_New_Caledonian_crow_XM_032093596.1_GOLPH3L                                       0.70%    passed     96.05%
  26  Coturnix_japonica_Japanese_quail_XM_015884617.2_GOLPH3L                                              2.45%    failed      2.67%
  27  Cuculus_canorus_common_cuckoo_XM_009558407.1_Cuculiformes_GOLPH3L                                    1.05%    passed    100.00%
  28  Cygnus_atratus_black_swan_XM_035571110.1_Anseriformes_GOLPH3L                                        1.40%    passed     99.59%
  29  Dromaius_novaehollandiae_Emu_XM_026111564.1_Casuariiformes_GOLPH3L                                   2.10%    passed     99.86%
  30  Egretta_garzetta_little_egret_XM_009648449.2_Pelecaniformes_GOLPH3L                                  1.05%    passed    100.00%
  31  Eurasian_sparrowhawk_Accipiter_nisus_ENSANIG00000003625_GOLPH3L                                      0.35%    passed     89.54%
  32  Eurypyga_helias_sunbittern_XM_010160525.1_Gruiformes_GOLPH3L                                         0.35%    passed     57.45%
  33  Falco_cherrug_Saker_falcon_XM_005434608.3_Falconiformes_GOLPH3L                                      0.35%    passed    100.00%
  34  Falco_peregrinus_peregrine_falcon_XM_005236795.3_GOLPH3L                                             0.35%    passed    100.00%
  35  Gallus_gallus_Chicken_ENSGALG00000014640_Galliformes_GOLPH3L                                         2.45%    passed     19.21%
  36  Haliaeetus_leucocephalus_bald_eagle_XM_010571224.1_GOLPH3L                                           0.35%    passed     99.96%
  37  Leptosomus_discolor_cuckoo_roller_XM_009962109.1_Coraciiformes_GOLPH3L                              22.03%    passed     99.18%
  38  Meleagris_gallopavo_Turkey_XM_010723930.3_Galliformes_GOLPH3L                                        2.45%    passed     41.21%
  39  Melopsittacus_undulatus_budgerigar_XM_034071156.1_Psittaciformes_GOLPH3L                             2.10%    passed     97.43%
  40  Mesitornis_unicolor_brown_roatelo_XM_010178766.1_Gruiforme_GOLPH3L                                   0.35%    passed     67.61%
  41  Nipponia_nippon_crested_ibis_XM_009473913.1_GOLPH3L                                                  0.35%    passed    100.00%
  42  Oxyura_jamaicensis_ruddy_duck_XM_035346690.1_Anseriformes_GOLPH3L                                    1.40%    passed     99.12%
  43  Pelodiscus_sinensis_Chinese_soft_shelled_turtle_ENSPSIG00000009011_GOLPH3                            0.35%    passed     83.24%
  44  Phaethon_lepturus_White-tailed_tropicbird_XM_010293702.1_Pelecaniformes_GOLPH3L                      0.35%    passed     99.95%
  45  Phasianus_colchicus_Ring-necked_pheasant_XM_031611392.1_Galliformes_GOLPH3L                          2.45%    passed     52.33%
  46  Picoides_pubescens_Downy_woodpecker_XM_009901364.1_Piciformes_GOLPH3L                                8.74%    passed     99.99%
  47  Pipra_filicauda_Wire_tailed_manakin_XM_027733790.1_Passeriformes_GOLPH3L                             0.35%    failed      0.00%
  48  Pseudopodoces_humilis_Tibetan_ground_tit_XM_014260857.1_GOLPH3L                                      0.70%    passed     99.73%
  49  Pterocles_gutturalis_yellow_throated_sandgrouse_XM_010078129.1_Ciconiiformes_GOLPH3L                 0.35%    passed    100.00%
  50  Pygoscelis_adeliae_Adelie_penguin_XM_009319785.1_Sphenisciformes_GOLPH3L                             0.35%    passed    100.00%
  51  Serinus_canaria_Common_canary_XM_018925268.2_Passeriformes_GOLPH3L                                  19.58%    passed     84.03%
  52  Strigops_habroptila_Kakapo_XM_030474205.1_GOLPH3L                                                    0.70%    passed     99.89%
  53  Struthio_camelus_australis_African_Ostrich_XM_009682479.1_GOLPH3L                                    1.75%    passed     20.50%
  54  Taeniopygia_guttata_Zebra_finch_XM_030291566.2_GOLPH3L                                               0.70%    passed     85.30%
  55  Terrapene_carolina_triunguis_Three_toed_box_turtle_XM_024209492.3_GOLPH3L                            0.35%    passed     46.01%
  56  Tyto_alba_alba_Barn_owl_XM_032985499.1_Strigiformes_GOLPH3L                                          0.35%    passed     99.89%
WARNING: 1 sequences contain more than 50% gaps/ambiguity
****  TOTAL                                                                                                3.62%  3 sequences failed composition chi2 test (p-value<5%; df=60)
Creating fast initial parsimony tree by random order stepwise addition...
0.033 seconds, parsimony score: 1903 (based on 269 sites)
Generating 1000 samples for ultrafast bootstrap (seed: 477223)...

NOTE: 37 MB RAM (0 GB) is required!
Estimate model parameters (epsilon = 0.100)
1. Initial log-likelihood: -12340.261
2. Current log-likelihood: -10948.982
3. Current log-likelihood: -10772.795
4. Current log-likelihood: -10768.082
Optimal log-likelihood: -10768.082
Nonsynonymous/synonymous ratio (omega): 0.106
Transition/transversion ratio (kappa): 3.712
Gamma shape alpha: 1.581
Parameters optimization took 4 rounds (36.365 sec)
Computing ML distances based on estimated model parameters... 42.830 sec
Computing BIONJ tree...
0.023 seconds
Log-likelihood of BIONJ tree: -10702.268
--------------------------------------------------------------------
|             INITIALIZING CANDIDATE TREE SET                      |
--------------------------------------------------------------------
Generating 98 parsimony trees... 1.102 second
Computing log-likelihood of 98 initial trees ... 147.802 seconds
Current best score: -10702.268

Do NNI search on 20 best initial trees
Estimate model parameters (epsilon = 0.100)
BETTER TREE FOUND at iteration 1: -10671.814
Iteration 10 / LogL: -10673.271 / Time: 0h:6m:15s
Iteration 20 / LogL: -10707.805 / Time: 0h:9m:17s
Finish initializing candidate tree set (20)
Current best tree score: -10671.814 / CPU time: 496.032
Number of iterations: 20
--------------------------------------------------------------------
|               OPTIMIZING CANDIDATE TREE SET                      |
--------------------------------------------------------------------
Estimate model parameters (epsilon = 0.100)
BETTER TREE FOUND at iteration 25: -10665.435
Iteration 30 / LogL: -10688.778 / Time: 0h:12m:40s (0h:41m:30s left)
Iteration 40 / LogL: -10668.853 / Time: 0h:15m:36s (0h:34m:1s left)
Estimate model parameters (epsilon = 0.100)
BETTER TREE FOUND at iteration 46: -10664.710
Estimate model parameters (epsilon = 0.100)
BETTER TREE FOUND at iteration 48: -10664.433
Iteration 50 / LogL: -10666.914 / Time: 0h:18m:51s (0h:37m:43s left)
Log-likelihood cutoff on original alignment: -10731.333
Estimate model parameters (epsilon = 0.100)
BETTER TREE FOUND at iteration 51: -10662.341
Estimate model parameters (epsilon = 0.100)
BETTER TREE FOUND at iteration 52: -10660.910
Estimate model parameters (epsilon = 0.100)
BETTER TREE FOUND at iteration 56: -10660.814
Iteration 60 / LogL: -10671.012 / Time: 0h:21m:58s (0h:35m:44s left)
Iteration 70 / LogL: -10663.331 / Time: 0h:24m:29s (0h:30m:31s left)
Estimate model parameters (epsilon = 0.100)
UPDATE BEST LOG-LIKELIHOOD: -10660.616
Iteration 80 / LogL: -10660.616 / Time: 0h:27m:30s (0h:26m:27s left)
Estimate model parameters (epsilon = 0.100)
UPDATE BEST LOG-LIKELIHOOD: -10660.391
Iteration 90 / LogL: -10663.872 / Time: 0h:30m:7s (0h:22m:20s left)
Estimate model parameters (epsilon = 0.100)
UPDATE BEST LOG-LIKELIHOOD: -10660.144
Estimate model parameters (epsilon = 0.100)
UPDATE BEST LOG-LIKELIHOOD: -10659.353
Iteration 100 / LogL: -10661.473 / Time: 0h:33m:5s (0h:18m:43s left)
Log-likelihood cutoff on original alignment: -10730.703
NOTE: Bootstrap correlation coefficient of split occurrence frequencies: 0.978
NOTE: UFBoot does not converge, continue at least 100 more iterations
Iteration 110 / LogL: -10662.710 / Time: 0h:35m:52s (0h:29m:37s left)
Iteration 120 / LogL: -10661.632 / Time: 0h:38m:44s (0h:26m:2s left)
Iteration 130 / LogL: -10667.115 / Time: 0h:41m:29s (0h:22m:31s left)
Iteration 140 / LogL: -10675.952 / Time: 0h:44m:17s (0h:19m:7s left)
Iteration 150 / LogL: -10660.666 / Time: 0h:47m:17s (0h:15m:52s left)
Log-likelihood cutoff on original alignment: -10730.703
Iteration 160 / LogL: -10663.067 / Time: 0h:50m:8s (0h:12m:36s left)
Iteration 170 / LogL: -10663.261 / Time: 0h:52m:58s (0h:9m:24s left)
Iteration 180 / LogL: -10663.855 / Time: 0h:56m:3s (0h:6m:15s left)
Iteration 190 / LogL: -10671.207 / Time: 0h:58m:45s (0h:3m:6s left)
Iteration 200 / LogL: -10660.553 / Time: 1h:1m:29s (0h:0m:0s left)
Log-likelihood cutoff on original alignment: -10730.703
NOTE: Bootstrap correlation coefficient of split occurrence frequencies: 0.998
TREE SEARCH COMPLETED AFTER 200 ITERATIONS / Time: 1h:1m:29s

--------------------------------------------------------------------
|                    FINALIZING TREE SEARCH                        |
--------------------------------------------------------------------
Performs final model parameters optimization
Estimate model parameters (epsilon = 0.010)
1. Initial log-likelihood: -10659.353
Optimal log-likelihood: -10659.353
Nonsynonymous/synonymous ratio (omega): 0.099
Transition/transversion ratio (kappa): 3.671
Gamma shape alpha: 1.647
Parameters optimization took 1 rounds (4.726 sec)
BEST SCORE FOUND : -10659.353

Testing tree branches by SH-like aLRT with 1000 replicates...
Testing tree branches by aBayes parametric test...
3.387 sec.
Creating bootstrap support values...
Split supports printed to NEXUS file PAL2NAL_output_GOLPH3L_Aves.fasta.splits.nex
Total tree length: 10.926

Total number of iterations: 200
CPU time used for tree search: 7140.842 sec (1h:59m:0s)
Wall-clock time used for tree search: 3628.810 sec (1h:0m:28s)
Total CPU time used: 7276.388 sec (2h:1m:16s)
Total wall-clock time used: 3698.401 sec (1h:1m:38s)

Computing bootstrap consensus tree...
Reading input file PAL2NAL_output_GOLPH3L_Aves.fasta.splits.nex...
56 taxa and 634 splits.
Consensus tree written to PAL2NAL_output_GOLPH3L_Aves.fasta.contree
Reading input trees file PAL2NAL_output_GOLPH3L_Aves.fasta.contree
Log-likelihood of consensus tree: -10666.621

Analysis results written to: 
  IQ-TREE report:                PAL2NAL_output_GOLPH3L_Aves.fasta.iqtree
  Maximum-likelihood tree:       PAL2NAL_output_GOLPH3L_Aves.fasta.treefile
  Likelihood distances:          PAL2NAL_output_GOLPH3L_Aves.fasta.mldist

Ultrafast bootstrap approximation results written to:
  Split support values:          PAL2NAL_output_GOLPH3L_Aves.fasta.splits.nex
  Consensus tree:                PAL2NAL_output_GOLPH3L_Aves.fasta.contree
  Screen log file:               PAL2NAL_output_GOLPH3L_Aves.fasta.log

Date and Time: Thu Nov 26 19:03:36 2020
