# Supplementary material for: Independent duplications of the Golgi phosphoprotein 3 oncogene in birds
Source: Sci Rep. 2021 Jun 14;11:12483. doi: 10.1038/s41598-021-91909-6 (PMC8203631; doi:10.1038/s41598-021-91909-6)
Supplement: Supplementary file 1 — Supplementary Information. [file 41598_2021_91909_MOESM1_ESM.zip › Supplementary_Information/Model_Selection_Figure_1.log]

IQ-TREE multicore version 1.6.12 for Mac OS X 64-bit built Aug 15 2019
Developed by Bui Quang Minh, Nguyen Lam Tung, Olga Chernomor,
Heiko Schmidt, Dominik Schrempf, Michael Woodhams.

Host:    Juans-Mac-Pro.local (SSE4.2, 32 GB RAM)
Command: ./iqtree -s PAL2NAL_output_Aves.fasta -st CODON -m MFPONLY -nt 2
Seed:    1705 (Using SPRNG - Scalable Parallel Random Number Generator)
Time:    Sun Oct 25 10:47:15 2020
Kernel:  SSE2 - 2 threads (8 CPU cores detected)

Reading alignment file PAL2NAL_output_Aves.fasta ... Fasta format detected
Alignment most likely contains DNA/RNA sequences
Converting to codon sequences with genetic code  ...
WARNING: Sequence Gavialis:gangeticus_Gharial_XM_019518278.1_GOLPH3 has ambiguous character NNC at site 46
WARNING: Sequence Common:canary_Serinus:canaria_GOLPH3L2 has ambiguous character CNC at site 121
WARNING: Sequence Crocodylus:porosus_Australian:saltwater:crocodile_XM_019531917.1_GOLPH3 has ambiguous character NNT at site 151
WARNING: Sequence Picoides:pubescens_Downy:woodpecker_XM_009902860.1_Piciformes_GOLPH3 has ambiguous character NTC at site 172
WARNING: Sequence Anser:cygnoides_Swan:goose_KZ156498.1_GOLPH3L2 has ambiguous character GNN at site 217
WARNING: Sequence Apteryx_rowi_Okarito:brown:kiwi_XM:026087187.1_GOLPH3_ChrZ? has ambiguous character GGR at site 379
WARNING: Sequence Nothoprocta:perdicaria_XM:026038137.1_GOLPH3_ChrZ? has ambiguous character GAR at site 454
WARNING: Sequence Tinamus:guttatus_white:throated:tinamou_XM:010225141.1_GOLPH3L2_ChrW? has ambiguous character GNN at site 466
WARNING: Sequence Tinamus:guttatus_white:throated:tinamou_XM:010225141.1_GOLPH3L2_ChrW? has ambiguous character NTG at site 502
WARNING: Sequence Eurasian:sparrowhawk_Accipiter:nisus_GOLPH3L2 has ambiguous character TNN at site 523
Alignment has 90 sequences with 296 columns, 289 distinct patterns
232 parsimony-informative, 27 singleton sites, 37 constant sites
WARNING: Some sequence names are changed as follows:
Taeniopygia:guttata_Zebra:finch_XM:032744648.1_ChrW_GOLPH3L2 -> Taeniopygia_guttata_Zebra_finch_XM_032744648.1_ChrW_GOLPH3L2
Taeniopygia:guttata_Zebra:finch_XM:002193100.4_ChrZ_GOLPH3 -> Taeniopygia_guttata_Zebra_finch_XM_002193100.4_ChrZ_GOLPH3
Corvus:moneduloides_New:Caledonian:crow_XM:032095018.1_GOLPH3L2_ChrW -> Corvus_moneduloides_New_Caledonian_crow_XM_032095018.1_GOLPH3L2_ChrW
Corvus:moneduloides_New:Caledonian:crow_XM:032095983.1_GOLPH3_ChrZ -> Corvus_moneduloides_New_Caledonian_crow_XM_032095983.1_GOLPH3_ChrZ
Chiroxiphia:lanceolata_lance:tailed:manakin_XM:032674550.1_GOLPH3L2_ChrW -> Chiroxiphia_lanceolata_lance_tailed_manakin_XM_032674550.1_GOLPH3L2_ChrW
Chiroxiphia:lanceolata_lance:tailed:manakin_XM:032675724.1_GOLPH3_ChrZ -> Chiroxiphia_lanceolata_lance_tailed_manakin_XM_032675724.1_GOLPH3_ChrZ
Oxyura:jamaicensis_ruddy:duck_XM:035309764.1_GOLPH3_ChrZ -> Oxyura_jamaicensis_ruddy_duck_XM_035309764.1_GOLPH3_ChrZ
Oxyura:jamaicensis_ruddy:duck_GOLPH3L2_NW_023310671.1 -> Oxyura_jamaicensis_ruddy_duck_GOLPH3L2_NW_023310671.1
Falco:peregrinus_peregrine:falcon_XM:005231506.3_GOLPH3_ChrZ? -> Falco_peregrinus_peregrine_falcon_XM_005231506.3_GOLPH3_ChrZ_
Colius:striatus_speckled:mousebird_XM:010199326.1_GOLPH3_partial -> Colius_striatus_speckled_mousebird_XM_010199326.1_GOLPH3_partial
Apteryx:australis:mantelli_XM:013961053.1_GOLPH3_ChrZ? -> Apteryx_australis_mantelli_XM_013961053.1_GOLPH3_ChrZ_
Apteryx_rowi_Okarito:brown:kiwi_XM:026087187.1_GOLPH3_ChrZ? -> Apteryx_rowi_Okarito_brown_kiwi_XM_026087187.1_GOLPH3_ChrZ_
Nothoprocta:perdicaria_XM:026038137.1_GOLPH3_ChrZ? -> Nothoprocta_perdicaria_XM_026038137.1_GOLPH3_ChrZ_
Tinamus:guttatus_white:throated:tinamou_XM:010225141.1_GOLPH3L2_ChrW? -> Tinamus_guttatus_white_throated_tinamou_XM_010225141.1_GOLPH3L2_ChrW_
Tinamus:guttatus_white:throated:tinamou_XM:010218899.1_GOLPH3_ChrZ? -> Tinamus_guttatus_white_throated_tinamou_XM_010218899.1_GOLPH3_ChrZ_
Dromaius:novaehollandiae_Emu_XM:026098353.1_GOLPH3_ChrZ? -> Dromaius_novaehollandiae_Emu_XM_026098353.1_GOLPH3_ChrZ_
Haliaeetus:leucocephalus_bald:eagle_XM:010563968.1_GOLPH3_ChrZ? -> Haliaeetus_leucocephalus_bald_eagle_XM_010563968.1_GOLPH3_ChrZ_
Aquila:chrysaetos:chrysaetos_XM:030003354.1_GOLPH3_ChrZ? -> Aquila_chrysaetos_chrysaetos_XM_030003354.1_GOLPH3_ChrZ_
Gallus:gallus_Chicken_XM:015300432.2_GOLPH3L2_ChrW -> Gallus_gallus_Chicken_XM_015300432.2_GOLPH3L2_ChrW
CHICK13868_R4GJZ6_HOG:0486901.1d.5a.2d_Gallus:gallus_GOLPH3_ChrZ -> CHICK13868_R4GJZ6_HOG_0486901.1d.5a.2d_Gallus_gallus_GOLPH3_ChrZ
Meleagris:gallopavo_Turkey_XM_031557202.1_GOLPH3_ChrZ -> Meleagris_gallopavo_Turkey_XM_031557202.1_GOLPH3_ChrZ
Coturnix:japonica_Japanese:quail_XM_015848346.2_GOLPH3_ChrZ -> Coturnix_japonica_Japanese_quail_XM_015848346.2_GOLPH3_ChrZ
Aythya:fuligula_tufted:duck_XM_032207037.1_GOLPH3L_ChrW -> Aythya_fuligula_tufted_duck_XM_032207037.1_GOLPH3L_ChrW
Aythya:fuligula_tufted:duck_XM_032206080.1_GOLPH3_ChrZ -> Aythya_fuligula_tufted_duck_XM_032206080.1_GOLPH3_ChrZ
Nipponia:nippon_crested:ibis_XM_009464708.1_GOLPH3 -> Nipponia_nippon_crested_ibis_XM_009464708.1_GOLPH3
Serinus:canaria_Common:canary_XM_030237184.1_GOLPH3 -> Serinus_canaria_Common_canary_XM_030237184.1_GOLPH3
Accipiter:nisus_Eurasian:sparrowhawk_ENSANIG00000014347_GOLPH3 -> Accipiter_nisus_Eurasian_sparrowhawk_ENSANIG00000014347_GOLPH3
Cygnus:atratus_black:swan_XM_035563835.1_GOLPH3 -> Cygnus_atratus_black_swan_XM_035563835.1_GOLPH3
Neopelma:chrysocephalum_saffron:crested:tyrant:manakin_XM_027709273.1_GOLPH3L_ChrW? -> Neopelma_chrysocephalum_saffron_crested_tyrant_manakin_XM_027709273.1_GOLPH3L_ChrW_
Neopelma:chrysocephalum_saffron:crested:tyrant:manakin_XM_027709485.1_GOLPH3 -> Neopelma_chrysocephalum_saffron_crested_tyrant_manakin_XM_027709485.1_GOLPH3
Strigops:habroptila_Kakapo_XM_030511227.1_GOLPH3L2_ChrW -> Strigops_habroptila_Kakapo_XM_030511227.1_GOLPH3L2_ChrW
Strigops:habroptila_Kakapo_XM_030512768.1_GOLPH3_ChrZ -> Strigops_habroptila_Kakapo_XM_030512768.1_GOLPH3_ChrZ
Pseudopodoces:humilis_Tibetan:ground:tit_XM_005527995.2_GOLPH3_ChrZ? -> Pseudopodoces_humilis_Tibetan_ground_tit_XM_005527995.2_GOLPH3_ChrZ_
Zonotrichia:albicollis_white:throated:sparrow_XM_005488780.2_GOLPH3 -> Zonotrichia_albicollis_white_throated_sparrow_XM_005488780.2_GOLPH3
Corapipo:altera_White:ruffed:manakin_XM_027667855.1_GOLPH3L2_ChrW? -> Corapipo_altera_White_ruffed_manakin_XM_027667855.1_GOLPH3L2_ChrW_
Corapipo:altera_White:ruffed:manakin_XM_027634816.1_GOLPH3 -> Corapipo_altera_White_ruffed_manakin_XM_027634816.1_GOLPH3
Pipra:filicauda_Wire:tailed:manakin_XM_027745657.1_GOLPH3 -> Pipra_filicauda_Wire_tailed_manakin_XM_027745657.1_GOLPH3
Alligator:sinensis_Chinese:alligator_XM:025198475.1_GOLPH3_ChrZ? -> Alligator_sinensis_Chinese_alligator_XM_025198475.1_GOLPH3_ChrZ_
Alligator:mississippiensis_American:alligator_XM:019496087.1_GOLPH3_ChrZ? -> Alligator_mississippiensis_American_alligator_XM_019496087.1_GOLPH3_ChrZ_
Crocodylus:porosus_Australian:saltwater:crocodile_XM_019531917.1_GOLPH3 -> Crocodylus_porosus_Australian_saltwater_crocodile_XM_019531917.1_GOLPH3
Gavialis:gangeticus_Gharial_XM_019518278.1_GOLPH3 -> Gavialis_gangeticus_Gharial_XM_019518278.1_GOLPH3
Chelonoidis:abingdonii_Abingdon:island:giant:tortoise_XM:032771266.1_GOLPH3 -> Chelonoidis_abingdonii_Abingdon_island_giant_tortoise_XM_032771266.1_GOLPH3
Pelodiscus:sinensis_Chinese:soft:shelled:turtle_XM:014570202.1_GOLPH3 -> Pelodiscus_sinensis_Chinese_soft_shelled_turtle_XM_014570202.1_GOLPH3
Chelonia:mydas_Green:sea:turtle_XM_027831540.1_GOLPH3 -> Chelonia_mydas_Green_sea_turtle_XM_027831540.1_GOLPH3
Terrapene:carolina:triunguis_Three:toed:box:turtle_XM_024203076.3_GOLPH3 -> Terrapene_carolina_triunguis_Three_toed_box_turtle_XM_024203076.3_GOLPH3
Anser:cygnoides_Swan:goose_ENSACDG00005015912_GOLPH3 -> Anser_cygnoides_Swan_goose_ENSACDG00005015912_GOLPH3
Anser:cygnoides_Swan:goose_KZ156498.1_GOLPH3L2 -> Anser_cygnoides_Swan_goose_KZ156498.1_GOLPH3L2
Anas:platyrhynchos_Mallard_ENSAPLG00020007622_Chr22 -> Anas_platyrhynchos_Mallard_ENSAPLG00020007622_Chr22
Anas:platyrhynchos_Mallard_ENSAPLG00020009078_GOLPH3_ChrZ -> Anas_platyrhynchos_Mallard_ENSAPLG00020009078_GOLPH3_ChrZ
Anas:platyrhynchos_Mallard_ENSAPLG00020007603_Chr22 -> Anas_platyrhynchos_Mallard_ENSAPLG00020007603_Chr22
Ring-necked:pheasant_Phasianus:colchicus_GOLPH3L2 -> Ring-necked_pheasant_Phasianus_colchicus_GOLPH3L2
Ring-necked:pheasant_Phasianus:colchicus_ENSPCLG00000014972_GOLPH3 -> Ring-necked_pheasant_Phasianus_colchicus_ENSPCLG00000014972_GOLPH3
Columba:livia_rock:pigeon_XM_013370272.2_Columbiforme_GOLPH3_Partial -> Columba_livia_rock_pigeon_XM_013370272.2_Columbiforme_GOLPH3_Partial
Mesitornis:unicolor_brown:roatelo_XM_010181862.1_Gruiforme_GOLPH3_partial -> Mesitornis_unicolor_brown_roatelo_XM_010181862.1_Gruiforme_GOLPH3_partial
Pterocles:gutturalis_yellow:throated:sandgrouse_XM_010084425.1_Ciconiiformes_GOLPH3_partial -> Pterocles_gutturalis_yellow_throated_sandgrouse_XM_010084425.1_Ciconiiformes_GOLPH3_partial
Cuculus:canorus_common:cuckoo_XM_009566796.1_Cuculiformes_GOLPH3 -> Cuculus_canorus_common_cuckoo_XM_009566796.1_Cuculiformes_GOLPH3
Antrostomuscarolinensis_chuck-will's-widow_XM_010169044.1_Caprimulgiformes_GOLPH3_partial -> Antrostomuscarolinensis_chuck-will_s-widow_XM_010169044.1_Caprimulgiformes_GOLPH3_partial
Chaetura:pelagica_chimney:swift_XM_010008772.1_Apodiformes_GOLPH3 -> Chaetura_pelagica_chimney_swift_XM_010008772.1_Apodiformes_GOLPH3
Chaetura:pelagica_chimney:swift_XM_010007459.1_Apodiformes_GOLPH3 -> Chaetura_pelagica_chimney_swift_XM_010007459.1_Apodiformes_GOLPH3
Calypte:anna_Anna's:hummingbird_XM_030467397.1_Apodiformes_GOLPH3_ChrZ -> Calypte_anna_Anna_s_hummingbird_XM_030467397.1_Apodiformes_GOLPH3_ChrZ
Calypte:anna_Anna's:hummingbird_XM_030468348.1_Apodiformes_GOLPH3L2_ChrW -> Calypte_anna_Anna_s_hummingbird_XM_030468348.1_Apodiformes_GOLPH3L2_ChrW
Chlamydotis_macqueenii:Macqueen's:bustard_XM_010116633.1_Otididae_GOLPH3 -> Chlamydotis_macqueenii_Macqueen_s_bustard_XM_010116633.1_Otididae_GOLPH3
Tauraco:erythrolophus_red-crested:turaco_Musophagiformes_XM_009988538.1_GOLPH3_partial -> Tauraco_erythrolophus_red-crested_turaco_Musophagiformes_XM_009988538.1_GOLPH3_partial
Balearica:regulorum:gibbericeps_East:African:grey:crowned-crane_XM_010301417.1_Gruiformes_GOLPH3_partial -> Balearica_regulorum_gibbericeps_East_African_grey_crowned-crane_XM_010301417.1_Gruiformes_GOLPH3_partial
Opisthocomus:hoazin_XM_009943727.1_Opisthocomiformes_GOLPH3_Partial -> Opisthocomus_hoazin_XM_009943727.1_Opisthocomiformes_GOLPH3_Partial
Eurypyga:helias_sunbittern_XM_010149507.1_Gruiformes_GOLPH3_Partial -> Eurypyga_helias_sunbittern_XM_010149507.1_Gruiformes_GOLPH3_Partial
Calidris:pugnax_ruff_XM_014953960.1_Charadriiformes_GOLPH3 -> Calidris_pugnax_ruff_XM_014953960.1_Charadriiformes_GOLPH3
Charadrius:vociferus_killdeer_XM_009894230.1_Charadriiformes_GOLPH3 -> Charadrius_vociferus_killdeer_XM_009894230.1_Charadriiformes_GOLPH3
Common:canary_Serinus:canaria_GOLPH3L2 -> Common_canary_Serinus_canaria_GOLPH3L2
Eurasian:sparrowhawk_Accipiter:nisus_GOLPH3L2 -> Eurasian_sparrowhawk_Accipiter_nisus_GOLPH3L2
Phaethon:lepturus_White-tailed:tropicbird_XM_010296264.1_Pelecaniformes_GOLPH3 -> Phaethon_lepturus_White-tailed_tropicbird_XM_010296264.1_Pelecaniformes_GOLPH3
Charadrius:vociferus_killdeer_XM_009886801.1_Charadriiformes_GOLPH3L2_Partial -> Charadrius_vociferus_killdeer_XM_009886801.1_Charadriiformes_GOLPH3L2_Partial
Aptenodytes:forsteri_emperor:penguin_XM_009285205.2_Sphenisciformes_GOLPH3 -> Aptenodytes_forsteri_emperor_penguin_XM_009285205.2_Sphenisciformes_GOLPH3
Pygoscelis:adeliae_Adelie:penguin_XM_009318455.1_Sphenisciformes_GOLPH3_partial -> Pygoscelis_adeliae_Adelie_penguin_XM_009318455.1_Sphenisciformes_GOLPH3_partial
Fulmarus:glacialis_Northern:fulmar_XM_009573389.1_Procellariiformes_GOLPH3_partial -> Fulmarus_glacialis_Northern_fulmar_XM_009573389.1_Procellariiformes_GOLPH3_partial
Struthio:camelus:australis_African:Ostrich_ENSSCUG00000013040_GOLPH3_partial -> Struthio_camelus_australis_African_Ostrich_ENSSCUG00000013040_GOLPH3_partial
Pelecanus:crispus_Dalmatian:pelican_XM_009487572.1_Pelecaniformes_GOLPH3_partial -> Pelecanus_crispus_Dalmatian_pelican_XM_009487572.1_Pelecaniformes_GOLPH3_partial
Leptosomus:discolor_cuckoo:roller_XM_009952690.1_Coraciiformes_GOLPH3_partial -> Leptosomus_discolor_cuckoo_roller_XM_009952690.1_Coraciiformes_GOLPH3_partial
Egretta:garzetta_little:egret_XM_035902705.1_Pelecaniformes_GOLPH3_partial -> Egretta_garzetta_little_egret_XM_035902705.1_Pelecaniformes_GOLPH3_partial
Athene:cunicularia_burrowing:owl_XM_026865685.1_Strigiformes_GOLPH3_partial -> Athene_cunicularia_burrowing_owl_XM_026865685.1_Strigiformes_GOLPH3_partial
Tyto:alba:alba_Barn:owl_XM_032992264.1_Strigiformes_GOLPH3_partial -> Tyto_alba_alba_Barn_owl_XM_032992264.1_Strigiformes_GOLPH3_partial
Nipponia:nippon_crestedibis_XM_009461880.1_Pelecaniformes_GOLPH3L2_partial -> Nipponia_nippon_crestedibis_XM_009461880.1_Pelecaniformes_GOLPH3L2_partial
Picoides:pubescens_Downy:woodpecker_XM_009902860.1_Piciformes_GOLPH3 -> Picoides_pubescens_Downy_woodpecker_XM_009902860.1_Piciformes_GOLPH3
Buceros:rhinoceros:silvestris_XM_010132001.1_Bucerotiformes_GOLPH3_partial -> Buceros_rhinoceros_silvestris_XM_010132001.1_Bucerotiformes_GOLPH3_partial
Apaloderma:vittatum_bar-tailedtrogon_XM_009877159.1_Trogoniformes_GOLPH3_partial -> Apaloderma_vittatum_bar-tailedtrogon_XM_009877159.1_Trogoniformes_GOLPH3_partial
Picoides:pubescens_Downy:woodpecker_XM_009906959.1_Piciformes_GOLPH3_partial -> Picoides_pubescens_Downy_woodpecker_XM_009906959.1_Piciformes_GOLPH3_partial
Melopsittacus:undulatus_budgerigar_XM_005152008.4_Psittaciformes_GOLPH3_ChrZ -> Melopsittacus_undulatus_budgerigar_XM_005152008.4_Psittaciformes_GOLPH3_ChrZ
Falco:cherrug_Saker:falcon_XM_027801908.1_Falconiformes_GOLPH3_partial -> Falco_cherrug_Saker_falcon_XM_027801908.1_Falconiformes_GOLPH3_partial
Nestor:notabilis_Kea_XM_010010360.1_Psittaciformes_GOLPH3_partial -> Nestor_notabilis_Kea_XM_010010360.1_Psittaciformes_GOLPH3_partial
Cariama:cristata_Red-legged:seriema_XM_009707046.1_Cariamiformes_GOLPH3_partial -> Cariama_cristata_Red-legged_seriema_XM_009707046.1_Cariamiformes_GOLPH3_partial

                                                                                                          Gap/Ambiguity  Composition  p-value
   1  Taeniopygia_guttata_Zebra_finch_XM_032744648.1_ChrW_GOLPH3L2                                                0.68%    passed    100.00%
   2  Taeniopygia_guttata_Zebra_finch_XM_002193100.4_ChrZ_GOLPH3                                                  0.34%    passed     99.93%
   3  Corvus_moneduloides_New_Caledonian_crow_XM_032095018.1_GOLPH3L2_ChrW                                        0.68%    passed     99.99%
   4  Corvus_moneduloides_New_Caledonian_crow_XM_032095983.1_GOLPH3_ChrZ                                          0.00%    passed     99.60%
   5  Chiroxiphia_lanceolata_lance_tailed_manakin_XM_032674550.1_GOLPH3L2_ChrW                                    0.68%    passed    100.00%
   6  Chiroxiphia_lanceolata_lance_tailed_manakin_XM_032675724.1_GOLPH3_ChrZ                                      0.68%    passed     99.96%
   7  Oxyura_jamaicensis_ruddy_duck_XM_035309764.1_GOLPH3_ChrZ                                                    0.34%    passed    100.00%
   8  Oxyura_jamaicensis_ruddy_duck_GOLPH3L2_NW_023310671.1                                                       0.00%    passed    100.00%
   9  Falco_peregrinus_peregrine_falcon_XM_005231506.3_GOLPH3_ChrZ_                                               0.68%    passed    100.00%
  10  Colius_striatus_speckled_mousebird_XM_010199326.1_GOLPH3_partial                                           24.66%    passed    100.00%
  11  Apteryx_australis_mantelli_XM_013961053.1_GOLPH3_ChrZ_                                                     24.66%    passed    100.00%
  12  Apteryx_rowi_Okarito_brown_kiwi_XM_026087187.1_GOLPH3_ChrZ_                                                25.00%    passed    100.00%
  13  Nothoprocta_perdicaria_XM_026038137.1_GOLPH3_ChrZ_                                                          0.68%    failed      0.00%
  14  Tinamus_guttatus_white_throated_tinamou_XM_010225141.1_GOLPH3L2_ChrW_                                      11.82%    passed     96.40%
  15  Tinamus_guttatus_white_throated_tinamou_XM_010218899.1_GOLPH3_ChrZ_                                        24.66%    passed     99.97%
  16  Dromaius_novaehollandiae_Emu_XM_026098353.1_GOLPH3_ChrZ_                                                    0.68%    passed     99.98%
  17  Haliaeetus_leucocephalus_bald_eagle_XM_010563968.1_GOLPH3_ChrZ_                                             0.34%    passed    100.00%
  18  Aquila_chrysaetos_chrysaetos_XM_030003354.1_GOLPH3_ChrZ_                                                    0.34%    passed    100.00%
  19  Gallus_gallus_Chicken_XM_015300432.2_GOLPH3L2_ChrW                                                          1.01%    passed    100.00%
  20  CHICK13868_R4GJZ6_HOG_0486901.1d.5a.2d_Gallus_gallus_GOLPH3_ChrZ                                            0.68%    passed    100.00%
  21  Meleagris_gallopavo_Turkey_XM_031557202.1_GOLPH3_ChrZ                                                      24.66%    passed    100.00%
  22  Coturnix_japonica_Japanese_quail_XM_015848346.2_GOLPH3_ChrZ                                                 0.68%    passed     97.59%
  23  Aythya_fuligula_tufted_duck_XM_032207037.1_GOLPH3L_ChrW                                                     0.34%    passed    100.00%
  24  Aythya_fuligula_tufted_duck_XM_032206080.1_GOLPH3_ChrZ                                                      0.34%    passed    100.00%
  25  Nipponia_nippon_crested_ibis_XM_009464708.1_GOLPH3                                                          0.68%    passed    100.00%
  26  Serinus_canaria_Common_canary_XM_030237184.1_GOLPH3                                                         0.34%    passed    100.00%
  27  Accipiter_nisus_Eurasian_sparrowhawk_ENSANIG00000014347_GOLPH3                                              0.34%    passed    100.00%
  28  Cygnus_atratus_black_swan_XM_035563835.1_GOLPH3                                                             0.34%    passed    100.00%
  29  Neopelma_chrysocephalum_saffron_crested_tyrant_manakin_XM_027709273.1_GOLPH3L_ChrW_                         0.68%    passed    100.00%
  30  Neopelma_chrysocephalum_saffron_crested_tyrant_manakin_XM_027709485.1_GOLPH3                                0.34%    passed    100.00%
  31  Strigops_habroptila_Kakapo_XM_030511227.1_GOLPH3L2_ChrW                                                     0.68%    passed    100.00%
  32  Strigops_habroptila_Kakapo_XM_030512768.1_GOLPH3_ChrZ                                                       0.68%    passed    100.00%
  33  Pseudopodoces_humilis_Tibetan_ground_tit_XM_005527995.2_GOLPH3_ChrZ_                                        0.34%    passed     99.99%
  34  Zonotrichia_albicollis_white_throated_sparrow_XM_005488780.2_GOLPH3                                         0.34%    passed     99.35%
  35  Corapipo_altera_White_ruffed_manakin_XM_027667855.1_GOLPH3L2_ChrW_                                          0.68%    passed    100.00%
  36  Corapipo_altera_White_ruffed_manakin_XM_027634816.1_GOLPH3                                                  0.00%    passed     99.89%
  37  Pipra_filicauda_Wire_tailed_manakin_XM_027745657.1_GOLPH3                                                   0.00%    passed     99.98%
  38  Alligator_sinensis_Chinese_alligator_XM_025198475.1_GOLPH3_ChrZ_                                           24.66%    passed     99.81%
  39  Alligator_mississippiensis_American_alligator_XM_019496087.1_GOLPH3_ChrZ_                                  24.66%    passed     99.78%
  40  Crocodylus_porosus_Australian_saltwater_crocodile_XM_019531917.1_GOLPH3                                    17.23%    passed     99.98%
  41  Gavialis_gangeticus_Gharial_XM_019518278.1_GOLPH3                                                           5.41%    passed     97.83%
  42  Chelonoidis_abingdonii_Abingdon_island_giant_tortoise_XM_032771266.1_GOLPH3                                24.66%    passed    100.00%
  43  Pelodiscus_sinensis_Chinese_soft_shelled_turtle_XM_014570202.1_GOLPH3                                      24.66%    passed     99.54%
  44  Chelonia_mydas_Green_sea_turtle_XM_027831540.1_GOLPH3                                                      24.66%    passed     99.95%
  45  Terrapene_carolina_triunguis_Three_toed_box_turtle_XM_024203076.3_GOLPH3                                    0.68%    passed    100.00%
  46  Anser_cygnoides_Swan_goose_ENSACDG00005015912_GOLPH3                                                        0.34%    passed    100.00%
  47  Anser_cygnoides_Swan_goose_KZ156498.1_GOLPH3L2                                                             47.97%    passed     24.43%
  48  Anas_platyrhynchos_Mallard_ENSAPLG00020007622_Chr22                                                        24.66%    passed    100.00%
  49  Anas_platyrhynchos_Mallard_ENSAPLG00020009078_GOLPH3_ChrZ                                                   0.34%    passed    100.00%
  50  Anas_platyrhynchos_Mallard_ENSAPLG00020007603_Chr22                                                         0.34%    passed    100.00%
  51  Ring-necked_pheasant_Phasianus_colchicus_GOLPH3L2                                                           1.01%    passed    100.00%
  52  Ring-necked_pheasant_Phasianus_colchicus_ENSPCLG00000014972_GOLPH3                                          0.68%    passed    100.00%
  53  Columba_livia_rock_pigeon_XM_013370272.2_Columbiforme_GOLPH3_Partial                                       24.66%    passed    100.00%
  54  Mesitornis_unicolor_brown_roatelo_XM_010181862.1_Gruiforme_GOLPH3_partial                                  24.66%    passed     99.99%
  55  Pterocles_gutturalis_yellow_throated_sandgrouse_XM_010084425.1_Ciconiiformes_GOLPH3_partial                24.66%    passed    100.00%
  56  Cuculus_canorus_common_cuckoo_XM_009566796.1_Cuculiformes_GOLPH3                                            1.01%    passed    100.00%
  57  Antrostomuscarolinensis_chuck-will_s-widow_XM_010169044.1_Caprimulgiformes_GOLPH3_partial                  24.66%    passed    100.00%
  58  Chaetura_pelagica_chimney_swift_XM_010008772.1_Apodiformes_GOLPH3                                          24.66%    passed    100.00%
  59  Chaetura_pelagica_chimney_swift_XM_010007459.1_Apodiformes_GOLPH3                                          24.66%    passed    100.00%
  60  Calypte_anna_Anna_s_hummingbird_XM_030467397.1_Apodiformes_GOLPH3_ChrZ                                     24.66%    passed    100.00%
  61  Calypte_anna_Anna_s_hummingbird_XM_030468348.1_Apodiformes_GOLPH3L2_ChrW                                   15.54%    passed     96.34%
  62  Chlamydotis_macqueenii_Macqueen_s_bustard_XM_010116633.1_Otididae_GOLPH3                                   24.66%    passed    100.00%
  63  Tauraco_erythrolophus_red-crested_turaco_Musophagiformes_XM_009988538.1_GOLPH3_partial                     39.53%    passed     99.99%
  64  Balearica_regulorum_gibbericeps_East_African_grey_crowned-crane_XM_010301417.1_Gruiformes_GOLPH3_partial   24.66%    passed    100.00%
  65  Opisthocomus_hoazin_XM_009943727.1_Opisthocomiformes_GOLPH3_Partial                                        24.66%    passed    100.00%
  66  Eurypyga_helias_sunbittern_XM_010149507.1_Gruiformes_GOLPH3_Partial                                        49.66%    passed     99.98%
  67  Calidris_pugnax_ruff_XM_014953960.1_Charadriiformes_GOLPH3                                                  0.68%    passed    100.00%
  68  Charadrius_vociferus_killdeer_XM_009894230.1_Charadriiformes_GOLPH3                                        24.66%    passed    100.00%
  69  Common_canary_Serinus_canaria_GOLPH3L2                                                                     13.18%    passed     99.98%
  70  Eurasian_sparrowhawk_Accipiter_nisus_GOLPH3L2                                                               3.04%    passed    100.00%
  71  Phaethon_lepturus_White-tailed_tropicbird_XM_010296264.1_Pelecaniformes_GOLPH3                             24.66%    passed    100.00%
  72  Charadrius_vociferus_killdeer_XM_009886801.1_Charadriiformes_GOLPH3L2_Partial                              39.53%    passed     99.94%
  73  Aptenodytes_forsteri_emperor_penguin_XM_009285205.2_Sphenisciformes_GOLPH3                                 11.82%    passed    100.00%
  74  Pygoscelis_adeliae_Adelie_penguin_XM_009318455.1_Sphenisciformes_GOLPH3_partial                            24.66%    passed    100.00%
  75  Fulmarus_glacialis_Northern_fulmar_XM_009573389.1_Procellariiformes_GOLPH3_partial                         24.66%    passed    100.00%
  76  Struthio_camelus_australis_African_Ostrich_ENSSCUG00000013040_GOLPH3_partial                               24.66%    passed    100.00%
  77  Pelecanus_crispus_Dalmatian_pelican_XM_009487572.1_Pelecaniformes_GOLPH3_partial                           24.66%    passed    100.00%
  78  Leptosomus_discolor_cuckoo_roller_XM_009952690.1_Coraciiformes_GOLPH3_partial                              24.66%    passed    100.00%
  79  Egretta_garzetta_little_egret_XM_035902705.1_Pelecaniformes_GOLPH3_partial                                 24.66%    passed    100.00%
  80  Athene_cunicularia_burrowing_owl_XM_026865685.1_Strigiformes_GOLPH3_partial                                24.66%    passed    100.00%
  81  Tyto_alba_alba_Barn_owl_XM_032992264.1_Strigiformes_GOLPH3_partial                                         24.66%    passed    100.00%
  82  Nipponia_nippon_crestedibis_XM_009461880.1_Pelecaniformes_GOLPH3L2_partial                                 57.77%    passed     80.51%
  83  Picoides_pubescens_Downy_woodpecker_XM_009902860.1_Piciformes_GOLPH3                                       19.59%    passed    100.00%
  84  Buceros_rhinoceros_silvestris_XM_010132001.1_Bucerotiformes_GOLPH3_partial                                 24.66%    passed    100.00%
  85  Apaloderma_vittatum_bar-tailedtrogon_XM_009877159.1_Trogoniformes_GOLPH3_partial                           24.66%    passed    100.00%
  86  Picoides_pubescens_Downy_woodpecker_XM_009906959.1_Piciformes_GOLPH3_partial                               39.53%    passed     99.83%
  87  Melopsittacus_undulatus_budgerigar_XM_005152008.4_Psittaciformes_GOLPH3_ChrZ                                0.68%    passed    100.00%
  88  Falco_cherrug_Saker_falcon_XM_027801908.1_Falconiformes_GOLPH3_partial                                     24.66%    passed    100.00%
  89  Nestor_notabilis_Kea_XM_010010360.1_Psittaciformes_GOLPH3_partial                                          24.66%    passed    100.00%
  90  Cariama_cristata_Red-legged_seriema_XM_009707046.1_Cariamiformes_GOLPH3_partial                            39.53%    passed     99.96%
WARNING: 1 sequences contain more than 50% gaps/ambiguity
****  TOTAL                                                                                                      14.39%  1 sequences failed composition chi2 test (p-value<5%; df=60)
NOTE: Columba_livia_rock_pigeon_XM_013370272.2_Columbiforme_GOLPH3_Partial is identical to Colius_striatus_speckled_mousebird_XM_010199326.1_GOLPH3_partial but kept for subsequent analysis

Creating fast initial parsimony tree by random order stepwise addition...
0.032 seconds, parsimony score: 1131 (based on 259 sites)
NOTE: ModelFinder requires 148 MB RAM!
ModelFinder will test 195 codon models (sample size: 296) ...
 No. Model         -LnL         df  AIC          AICc         BIC
  1  MG+F1X4       7372.496     181 15106.993    15684.923    15774.948
  2  MG+F1X4+I     7364.156     182 15092.313    15681.799    15763.958
  3  MG+F1X4+G4    7259.293     182 14882.587    15472.074    15554.232
  4  MG+F1X4+I+G4  7256.942     183 14879.883    15481.169    15555.219
  5  MG+F1X4+R2    7256.109     183 14878.217    15479.503    15553.553
  6  MG+F1X4+R3    7251.181     185 14872.361    15497.998    15555.078
 14  MG+F3X4       7361.448     187 15096.897    15747.934    15786.994
 15  MG+F3X4+I     7351.876     188 15079.752    15743.901    15773.539
 16  MG+F3X4+G4    7249.866     188 14875.732    15539.881    15569.519
 17  MG+F3X4+I+G4  7249.900     189 14877.800    15555.347    15575.278
 18  MG+F3X4+R2    7247.025     189 14872.049    15549.597    15569.527
 19  MG+F3X4+R3    7242.364     191 14866.729    15571.960    15571.587
 27  MGK+F1X4      7206.606     182 14777.212    15366.698    15448.857
 28  MGK+F1X4+I    7188.944     183 14743.888    15345.174    15419.224
 29  MGK+F1X4+G4   7098.606     183 14563.212    15164.498    15238.548
 30  MGK+F1X4+I+G4 7098.623     184 14565.245    15178.579    15244.272
 31  MGK+F1X4+R2   7096.842     184 14561.685    15175.018    15240.711
 32  MGK+F1X4+R3   7089.344     186 14550.688    15188.890    15237.095
 33  MGK+F1X4+R4   7089.314     188 14554.627    15218.777    15248.415
 40  MGK+F3X4      7193.433     188 14762.867    15427.016    15456.654
 41  MGK+F3X4+I    7172.784     189 14723.568    15401.115    15421.046
 42  MGK+F3X4+G4   7086.176     189 14550.352    15227.899    15247.830
 43  MGK+F3X4+I+G4 7086.183     190 14552.367    15243.605    15253.535
 44  MGK+F3X4+R2   7085.752     190 14551.504    15242.742    15252.672
 45  MGK+F3X4+R3   7077.591     192 14539.182    15258.716    15247.731
 46  MGK+F3X4+R4   7077.587     194 14543.175    15292.284    15259.105
 53  GY+F1X4       7218.830     182 14801.661    15391.148    15473.306
 54  GY+F1X4+I     7197.219     183 14760.437    15361.723    15435.773
 55  GY+F1X4+G4    7105.096     183 14576.193    15177.478    15251.528
 56  GY+F1X4+I+G4  7105.095     184 14578.190    15191.524    15257.216
 57  GY+F1X4+R2    7104.162     184 14576.324    15189.657    15255.350
 58  GY+F1X4+R3    7095.561     186 14563.123    15201.325    15249.530
 59  GY+F1X4+R4    7095.549     188 14567.098    15231.248    15260.886
 66  GY+F3X4       7301.415     188 14978.830    15642.979    15672.617
 67  GY+F3X4+I     7267.407     189 14912.815    15590.362    15610.293
 68  GY+F3X4+G4    7133.651     189 14645.301    15322.848    15342.779
 69  GY+F3X4+I+G4  7133.636     190 14647.273    15338.511    15348.441
 70  GY+F3X4+R2    7136.828     190 14653.656    15344.894    15354.825
 71  GY+F3X4+R3    7115.485     192 14614.970    15334.504    15323.519
 72  GY+F3X4+R4    7115.458     194 14618.917    15368.025    15334.846
 79  GY+F          7448.222     239 15374.444    17423.016    16256.440
 80  GY+F+I        7405.702     240 15291.405    17394.678    16177.091
 81  GY+F+G4       7216.316     240 14912.631    17015.904    15798.317
 82  GY+F+I+G4     7216.301     241 14914.601    17074.676    15803.978
 83  GY+F+R2       7252.062     241 14986.123    17146.197    15875.500
 84  GY+F+R3       7204.954     243 14895.908    17176.369    15792.665
WARNING: Log-likelihood of GY+F+R4 worse than GY+F+R3
 85  GY+F+R4       7205.212     245 14900.424    17311.224    15804.562
 92  KOSI07+FU     7393.108     177 15140.217    15674.217    15793.410
 93  KOSI07+FU+I   7363.832     178 15083.664    15628.313    15740.548
 94  KOSI07+FU+G4  7271.283     178 14898.567    15443.216    15555.451
 95  KOSI07+FU+I+G4 7271.281     179 14900.561    15456.079    15561.136
 96  KOSI07+FU+R2  7273.205     179 14904.410    15459.927    15564.984
 97  KOSI07+FU+R3  7258.854     181 14879.707    15457.637    15547.662
 98  KOSI07+FU+R4  7258.825     183 14883.650    15484.935    15558.985
105  KOSI07+F1X4   7414.333     180 15188.667    15755.275    15852.931
106  KOSI07+F1X4+I 7395.242     181 15152.485    15730.415    15820.440
107  KOSI07+F1X4+G4 7296.687     181 14955.374    15533.303    15623.329
108  KOSI07+F1X4+I+G4 7296.560     182 14957.120    15546.607    15628.765
109  KOSI07+F1X4+R2 7305.559     182 14975.118    15564.604    15646.763
110  KOSI07+F1X4+R3 7291.039     184 14950.078    15563.412    15629.105
111  KOSI07+F1X4+R4 7291.001     186 14954.002    15592.204    15640.409
118  KOSI07+F3X4   7412.530     186 15197.059    15835.261    15883.466
119  KOSI07+F3X4+I 7384.036     187 15142.072    15793.109    15832.169
120  KOSI07+F3X4+G4 7281.405     187 14936.810    15587.847    15626.907
121  KOSI07+F3X4+I+G4 7281.399     188 14938.797    15602.947    15632.585
122  KOSI07+F3X4+R2 7289.705     188 14955.411    15619.560    15649.198
123  KOSI07+F3X4+R3 7273.880     190 14927.760    15618.998    15628.928
124  KOSI07+F3X4+R4 7273.867     192 14931.734    15651.268    15640.283
131  KOSI07+F      7535.647     237 15545.294    17490.329    16419.909
132  KOSI07+F+I    7499.048     238 15474.095    17469.955    16352.401
133  KOSI07+F+G4   7351.679     238 15179.357    17175.217    16057.663
134  KOSI07+F+I+G4 7351.670     239 15181.339    17229.910    16063.335
135  KOSI07+F+R2   7376.281     239 15230.562    17279.134    16112.558
136  KOSI07+F+R3   7341.229     241 15164.458    17324.532    16053.834
137  KOSI07+F+R4   7341.247     243 15168.494    17448.956    16065.252
144  SCHN05+FU     7354.900     177 15063.801    15597.801    15716.994
145  SCHN05+FU+I   7325.884     178 15007.769    15552.418    15664.653
146  SCHN05+FU+G4  7236.143     178 14828.286    15372.935    15485.170
147  SCHN05+FU+I+G4 7236.138     179 14830.276    15385.793    15490.850
148  SCHN05+FU+R2  7238.905     179 14835.809    15391.327    15496.384
149  SCHN05+FU+R3  7227.164     181 14816.328    15394.258    15484.283
WARNING: Log-likelihood of SCHN05+FU+R4 worse than SCHN05+FU+R3
150  SCHN05+FU+R4  7227.621     183 14821.243    15422.529    15496.579
157  SCHN05+F1X4   7402.808     180 15165.615    15732.224    15829.880
158  SCHN05+F1X4+I 7387.939     181 15137.878    15715.808    15805.833
159  SCHN05+F1X4+G4 7288.341     181 14938.682    15516.612    15606.637
160  SCHN05+F1X4+I+G4 7288.045     182 14940.090    15529.577    15611.735
161  SCHN05+F1X4+R2 7293.380     182 14950.759    15540.246    15622.404
162  SCHN05+F1X4+R3 7274.887     184 14917.775    15531.108    15596.801
163  SCHN05+F1X4+R4 7274.883     186 14921.765    15559.967    15608.172
170  SCHN05+F3X4   7413.404     186 15198.808    15837.009    15885.214
171  SCHN05+F3X4+I 7391.102     187 15156.205    15807.242    15846.302
172  SCHN05+F3X4+G4 7274.703     187 14923.406    15574.443    15613.503
173  SCHN05+F3X4+I+G4 7274.709     188 14925.419    15589.568    15619.206
174  SCHN05+F3X4+R2 7280.684     188 14937.368    15601.518    15631.156
175  SCHN05+F3X4+R3 7264.966     190 14909.932    15601.171    15611.101
176  SCHN05+F3X4+R4 7264.958     192 14913.916    15633.450    15622.465
183  SCHN05+F      7534.941     237 15543.882    17488.917    16418.497
184  SCHN05+F+I    7504.169     238 15484.337    17480.197    16362.643
185  SCHN05+F+G4   7333.836     238 15143.672    17139.532    16021.978
186  SCHN05+F+I+G4 7333.836     239 15145.673    17194.244    16027.669
187  SCHN05+F+R2   7352.452     239 15182.903    17231.475    16064.899
188  SCHN05+F+R3   7318.743     241 15119.485    17279.559    16008.862
189  SCHN05+F+R4   7318.733     243 15123.465    17403.927    16020.223
Akaike Information Criterion:           MGK+F3X4+R3
Corrected Akaike Information Criterion: MGK+F1X4+G4
Bayesian Information Criterion:         MGK+F1X4+R3
Best-fit model: MGK+F1X4+R3 chosen according to BIC

All model information printed to PAL2NAL_output_Aves.fasta.model.gz
CPU time for ModelFinder: 2859.170 seconds (0h:47m:39s)
Wall-clock time for ModelFinder: 1452.827 seconds (0h:24m:12s)

NOTE: 44 MB RAM (0 GB) is required!
Estimate model parameters (epsilon = 0.010)
1. Initial log-likelihood: -8392.340
2. Current log-likelihood: -7685.657
3. Current log-likelihood: -7468.865
4. Current log-likelihood: -7282.274
5. Current log-likelihood: -7227.135
6. Current log-likelihood: -7184.566
7. Current log-likelihood: -7156.434
8. Current log-likelihood: -7089.854
9. Current log-likelihood: -7088.821
10. Current log-likelihood: -7088.745
11. Current log-likelihood: -7088.718
12. Current log-likelihood: -7088.702
Optimal log-likelihood: -7088.692
Nonsynonymous/synonymous ratio (omega): 0.046
Transition/transversion ratio (kappa): 3.495
Site proportion and rates:  (0.288,0.315) (0.519,0.846) (0.193,2.433)
Parameters optimization took 12 rounds (114.889 sec)
BEST SCORE FOUND : -7088.692
Total tree length: 4.967

Total number of iterations: 0
CPU time used for tree search: 0.000 sec (0h:0m:0s)
Wall-clock time used for tree search: 0.000 sec (0h:0m:0s)
Total CPU time used: 226.129 sec (0h:3m:46s)
Total wall-clock time used: 115.113 sec (0h:1m:55s)

Analysis results written to: 
  IQ-TREE report:                PAL2NAL_output_Aves.fasta.iqtree
  Tree used for ModelFinder:     PAL2NAL_output_Aves.fasta.treefile
  Screen log file:               PAL2NAL_output_Aves.fasta.log

Date and Time: Sun Oct 25 11:13:23 2020
