# Supplementary material for: Independent duplications of the Golgi phosphoprotein 3 oncogene in birds
Source: Sci Rep. 2021 Jun 14;11:12483. doi: 10.1038/s41598-021-91909-6 (PMC8203631; doi:10.1038/s41598-021-91909-6)
Supplement: Supplementary file 1 — Supplementary Information. [file 41598_2021_91909_MOESM1_ESM.zip › Supplementary_Information/Model_Selection_Figure_7.log]

IQ-TREE multicore version 1.6.12 for Mac OS X 64-bit built Aug 15 2019
Developed by Bui Quang Minh, Nguyen Lam Tung, Olga Chernomor,
Heiko Schmidt, Dominik Schrempf, Michael Woodhams.

Host:    Juans-Mac-Pro.local (SSE4.2, 32 GB RAM)
Command: ./iqtree -s PAL2NAL_output_GOLPH3L_Aves.fasta -st CODON -m MFPONLY -nt 2
Seed:    573552 (Using SPRNG - Scalable Parallel Random Number Generator)
Time:    Thu Nov 26 17:37:10 2020
Kernel:  SSE2 - 2 threads (8 CPU cores detected)

Reading alignment file PAL2NAL_output_GOLPH3L_Aves.fasta ... Fasta format detected
Alignment most likely contains DNA/RNA sequences
Converting to codon sequences with genetic code  ...
WARNING: Sequence Dromaius:novaehollandiae_Emu_XM_026111564.1_Casuariiformes_GOLPH3L has ambiguous character TCR at site 49
WARNING: Sequence Picoides:pubescens_Downy:woodpecker_XM_009901364.1_Piciformes_GOLPH3L has ambiguous character GNN at site 430
WARNING: Sequence Picoides:pubescens_Downy:woodpecker_XM_009901364.1_Piciformes_GOLPH3L has ambiguous character NNG at site 499
Alignment has 56 sequences with 286 columns, 283 distinct patterns
237 parsimony-informative, 32 singleton sites, 17 constant sites
WARNING: Some sequence names are changed as follows:
Alligator:mississippiensis_American:alligator_XM_014604390.2_GOLPH3L -> Alligator_mississippiensis_American_alligator_XM_014604390.2_GOLPH3L
Alligator:sinensis_Chinese:alligator_XM_006036663.3_GOLPH3L -> Alligator_sinensis_Chinese_alligator_XM_006036663.3_GOLPH3L
Anas:platyrhynchos_Mallard_ENSAPLG00020009170_Chr32 -> Anas_platyrhynchos_Mallard_ENSAPLG00020009170_Chr32
Anser:cygnoides_Swan:goose_XM_013170631.1_Anseriformes_GOLPH3L -> Anser_cygnoides_Swan_goose_XM_013170631.1_Anseriformes_GOLPH3L
Antrostomuscarolinensis_chuck-will's-widow_XM_010175239.2_Caprimulgiformes_GOLPH3L -> Antrostomuscarolinensis_chuck-will_s-widow_XM_010175239.2_Caprimulgiformes_GOLPH3L
Aptenodytes:forsteri_emperor:penguin_XM_009287974.1_Sphenisciformes_GOLPH3L -> Aptenodytes_forsteri_emperor_penguin_XM_009287974.1_Sphenisciformes_GOLPH3L
Apteryx_rowi_Okarito:brown:kiwi_XM_026079132.1_GOLPH3L -> Apteryx_rowi_Okarito_brown_kiwi_XM_026079132.1_GOLPH3L
Apteryx:australis:mantelli_XM_013955557.1_GOLPH3L -> Apteryx_australis_mantelli_XM_013955557.1_GOLPH3L
Aquila:chrysaetos:chrysaetos_XM_030024400.1_Accipitriformes_GOLPH3L -> Aquila_chrysaetos_chrysaetos_XM_030024400.1_Accipitriformes_GOLPH3L
Athene:cunicularia_burrowing:owl_XM_026863975.1_Strigiformes_GOLPH3L -> Athene_cunicularia_burrowing_owl_XM_026863975.1_Strigiformes_GOLPH3L
Aythya:fuligula_tufted:duck_XM_032204636.1_Anseriformes_GOLPH3L -> Aythya_fuligula_tufted_duck_XM_032204636.1_Anseriformes_GOLPH3L
Balearica:regulorum:gibbericeps_East:African:grey:crowned-crane_XM_010306083.1_Gruiformes_GOLPH3L -> Balearica_regulorum_gibbericeps_East_African_grey_crowned-crane_XM_010306083.1_Gruiformes_GOLPH3L
Buceros:rhinoceros:silvestris_XM_010135185.1_Bucerotiformes_GOLPH3L -> Buceros_rhinoceros_silvestris_XM_010135185.1_Bucerotiformes_GOLPH3L
Calidris:pugnax_ruff_XM_014961321.1_Charadriiformes_GOLPH3L -> Calidris_pugnax_ruff_XM_014961321.1_Charadriiformes_GOLPH3L
Cariama:cristata_Red-legged:seriema_XM_009707674.1_Cariamiformes_GOLPH3L -> Cariama_cristata_Red-legged_seriema_XM_009707674.1_Cariamiformes_GOLPH3L
Chaetura:pelagica_chimney:swift_XM_009995910.1_Apodiformes_GOLPH3L -> Chaetura_pelagica_chimney_swift_XM_009995910.1_Apodiformes_GOLPH3L
Charadrius:vociferus_killdeer_XM_009891927.1_Charadriiformes_GOLPH3L -> Charadrius_vociferus_killdeer_XM_009891927.1_Charadriiformes_GOLPH3L
Chelonia:mydas_Green:sea:turtle_XM_037882952.1_GOLPH3L -> Chelonia_mydas_Green_sea_turtle_XM_037882952.1_GOLPH3L
Chelonoidis:abingdonii_Abingdon:island:giant:tortoise_ENSCABG00000006929_GOLPH3L -> Chelonoidis_abingdonii_Abingdon_island_giant_tortoise_ENSCABG00000006929_GOLPH3L
Chiroxiphia:lanceolata_lance:tailed:manakin_XM_032713317.1_Passeriformes_GOLPH3L -> Chiroxiphia_lanceolata_lance_tailed_manakin_XM_032713317.1_Passeriformes_GOLPH3L
Chlamydotis_macqueenii:Macqueen's:bustard_XM_010129663.1_Otididae_GOLPH3L -> Chlamydotis_macqueenii_Macqueen_s_bustard_XM_010129663.1_Otididae_GOLPH3L
Colius:striatus_speckled:mousebird_XM_010201309.1_Coliiformes_GOLPH3L -> Colius_striatus_speckled_mousebird_XM_010201309.1_Coliiformes_GOLPH3L
Columba:livia_rock:pigeon_XM_005514764.2_Columbiforme_GOLPH3L -> Columba_livia_rock_pigeon_XM_005514764.2_Columbiforme_GOLPH3L
Corapipo:altera_White:ruffed:manakin_XM_027632380.1_GOLPH3L -> Corapipo_altera_White_ruffed_manakin_XM_027632380.1_GOLPH3L
Corvus:moneduloides_New:Caledonian:crow_XM_032093596.1_GOLPH3L -> Corvus_moneduloides_New_Caledonian_crow_XM_032093596.1_GOLPH3L
Coturnix:japonica_Japanese:quail_XM_015884617.2_GOLPH3L -> Coturnix_japonica_Japanese_quail_XM_015884617.2_GOLPH3L
Cuculus:canorus_common:cuckoo_XM_009558407.1_Cuculiformes_GOLPH3L -> Cuculus_canorus_common_cuckoo_XM_009558407.1_Cuculiformes_GOLPH3L
Cygnus:atratus_black:swan_XM_035571110.1_Anseriformes_GOLPH3L -> Cygnus_atratus_black_swan_XM_035571110.1_Anseriformes_GOLPH3L
Dromaius:novaehollandiae_Emu_XM_026111564.1_Casuariiformes_GOLPH3L -> Dromaius_novaehollandiae_Emu_XM_026111564.1_Casuariiformes_GOLPH3L
Egretta:garzetta_little:egret_XM_009648449.2_Pelecaniformes_GOLPH3L -> Egretta_garzetta_little_egret_XM_009648449.2_Pelecaniformes_GOLPH3L
Eurasian:sparrowhawk_Accipiter:nisus_ENSANIG00000003625_GOLPH3L -> Eurasian_sparrowhawk_Accipiter_nisus_ENSANIG00000003625_GOLPH3L
Eurypyga:helias_sunbittern_XM_010160525.1_Gruiformes_GOLPH3L -> Eurypyga_helias_sunbittern_XM_010160525.1_Gruiformes_GOLPH3L
Falco:cherrug_Saker:falcon_XM_005434608.3_Falconiformes_GOLPH3L -> Falco_cherrug_Saker_falcon_XM_005434608.3_Falconiformes_GOLPH3L
Falco:peregrinus_peregrine:falcon_XM_005236795.3_GOLPH3L -> Falco_peregrinus_peregrine_falcon_XM_005236795.3_GOLPH3L
Gallus:gallus_Chicken_ENSGALG00000014640_Galliformes_GOLPH3L -> Gallus_gallus_Chicken_ENSGALG00000014640_Galliformes_GOLPH3L
Haliaeetus:leucocephalus_bald:eagle_XM_010571224.1_GOLPH3L -> Haliaeetus_leucocephalus_bald_eagle_XM_010571224.1_GOLPH3L
Leptosomus:discolor_cuckoo:roller_XM_009962109.1_Coraciiformes_GOLPH3L -> Leptosomus_discolor_cuckoo_roller_XM_009962109.1_Coraciiformes_GOLPH3L
Meleagris:gallopavo_Turkey_XM_010723930.3_Galliformes_GOLPH3L -> Meleagris_gallopavo_Turkey_XM_010723930.3_Galliformes_GOLPH3L
Melopsittacus:undulatus_budgerigar_XM_034071156.1_Psittaciformes_GOLPH3L -> Melopsittacus_undulatus_budgerigar_XM_034071156.1_Psittaciformes_GOLPH3L
Mesitornis:unicolor_brown:roatelo_XM_010178766.1_Gruiforme_GOLPH3L -> Mesitornis_unicolor_brown_roatelo_XM_010178766.1_Gruiforme_GOLPH3L
Nipponia:nippon_crested:ibis_XM_009473913.1_GOLPH3L -> Nipponia_nippon_crested_ibis_XM_009473913.1_GOLPH3L
Oxyura:jamaicensis_ruddy:duck_XM_035346690.1_Anseriformes_GOLPH3L -> Oxyura_jamaicensis_ruddy_duck_XM_035346690.1_Anseriformes_GOLPH3L
Pelodiscus:sinensis_Chinese:soft:shelled:turtle_ENSPSIG00000009011_GOLPH3 -> Pelodiscus_sinensis_Chinese_soft_shelled_turtle_ENSPSIG00000009011_GOLPH3
Phaethon:lepturus_White-tailed:tropicbird_XM_010293702.1_Pelecaniformes_GOLPH3L -> Phaethon_lepturus_White-tailed_tropicbird_XM_010293702.1_Pelecaniformes_GOLPH3L
Phasianus:colchicus_Ring-necked:pheasant_XM_031611392.1_Galliformes_GOLPH3L -> Phasianus_colchicus_Ring-necked_pheasant_XM_031611392.1_Galliformes_GOLPH3L
Picoides:pubescens_Downy:woodpecker_XM_009901364.1_Piciformes_GOLPH3L -> Picoides_pubescens_Downy_woodpecker_XM_009901364.1_Piciformes_GOLPH3L
Pipra:filicauda_Wire:tailed:manakin_XM_027733790.1_Passeriformes_GOLPH3L -> Pipra_filicauda_Wire_tailed_manakin_XM_027733790.1_Passeriformes_GOLPH3L
Pseudopodoces:humilis_Tibetan:ground:tit_XM_014260857.1_GOLPH3L -> Pseudopodoces_humilis_Tibetan_ground_tit_XM_014260857.1_GOLPH3L
Pterocles:gutturalis_yellow:throated:sandgrouse_XM_010078129.1_Ciconiiformes_GOLPH3L -> Pterocles_gutturalis_yellow_throated_sandgrouse_XM_010078129.1_Ciconiiformes_GOLPH3L
Pygoscelis:adeliae_Adelie:penguin_XM_009319785.1_Sphenisciformes_GOLPH3L -> Pygoscelis_adeliae_Adelie_penguin_XM_009319785.1_Sphenisciformes_GOLPH3L
Serinus:canaria_Common:canary_XM_018925268.2_Passeriformes_GOLPH3L -> Serinus_canaria_Common_canary_XM_018925268.2_Passeriformes_GOLPH3L
Strigops:habroptila_Kakapo_XM_030474205.1_GOLPH3L -> Strigops_habroptila_Kakapo_XM_030474205.1_GOLPH3L
Struthio:camelus:australis_African:Ostrich_XM_009682479.1_GOLPH3L -> Struthio_camelus_australis_African_Ostrich_XM_009682479.1_GOLPH3L
Taeniopygia:guttata_Zebra:finch_XM_030291566.2_GOLPH3L -> Taeniopygia_guttata_Zebra_finch_XM_030291566.2_GOLPH3L
Terrapene:carolina:triunguis_Three:toed:box:turtle_XM_024209492.3_GOLPH3L -> Terrapene_carolina_triunguis_Three_toed_box_turtle_XM_024209492.3_GOLPH3L
Tyto:alba:alba_Barn:owl_XM_032985499.1_Strigiformes_GOLPH3L -> Tyto_alba_alba_Barn_owl_XM_032985499.1_Strigiformes_GOLPH3L

                                                                                                   Gap/Ambiguity  Composition  p-value
   1  Alligator_mississippiensis_American_alligator_XM_014604390.2_GOLPH3L                                 1.40%    passed     38.40%
   2  Alligator_sinensis_Chinese_alligator_XM_006036663.3_GOLPH3L                                          1.40%    passed     44.95%
   3  Anas_platyrhynchos_Mallard_ENSAPLG00020009170_Chr32                                                  2.45%    passed     99.93%
   4  Anser_cygnoides_Swan_goose_XM_013170631.1_Anseriformes_GOLPH3L                                      21.68%    passed     99.72%
   5  Antrostomuscarolinensis_chuck-will_s-widow_XM_010175239.2_Caprimulgiformes_GOLPH3L                   1.05%    passed     99.95%
   6  Aptenodytes_forsteri_emperor_penguin_XM_009287974.1_Sphenisciformes_GOLPH3L                          0.35%    passed    100.00%
   7  Apteryx_rowi_Okarito_brown_kiwi_XM_026079132.1_GOLPH3L                                               1.75%    passed     97.94%
   8  Apteryx_australis_mantelli_XM_013955557.1_GOLPH3L                                                    1.75%    passed     87.46%
   9  Aquila_chrysaetos_chrysaetos_XM_030024400.1_Accipitriformes_GOLPH3L                                  0.35%    passed     98.79%
  10  Athene_cunicularia_burrowing_owl_XM_026863975.1_Strigiformes_GOLPH3L                                 0.35%    passed    100.00%
  11  Aythya_fuligula_tufted_duck_XM_032204636.1_Anseriformes_GOLPH3L                                      2.80%    passed     99.61%
  12  Balearica_regulorum_gibbericeps_East_African_grey_crowned-crane_XM_010306083.1_Gruiformes_GOLPH3L    0.35%    passed    100.00%
  13  Buceros_rhinoceros_silvestris_XM_010135185.1_Bucerotiformes_GOLPH3L                                  0.70%    passed     98.60%
  14  Calidris_pugnax_ruff_XM_014961321.1_Charadriiformes_GOLPH3L                                          0.35%    passed     97.76%
  15  Cariama_cristata_Red-legged_seriema_XM_009707674.1_Cariamiformes_GOLPH3L                             0.35%    passed     98.25%
  16  Chaetura_pelagica_chimney_swift_XM_009995910.1_Apodiformes_GOLPH3L                                   0.35%    passed     99.20%
  17  Charadrius_vociferus_killdeer_XM_009891927.1_Charadriiformes_GOLPH3L                                 0.35%    passed    100.00%
  18  Chelonia_mydas_Green_sea_turtle_XM_037882952.1_GOLPH3L                                               0.35%    passed     73.19%
  19  Chelonoidis_abingdonii_Abingdon_island_giant_tortoise_ENSCABG00000006929_GOLPH3L                     0.35%    passed     42.33%
  20  Chiroxiphia_lanceolata_lance_tailed_manakin_XM_032713317.1_Passeriformes_GOLPH3L                     0.00%    failed      0.03%
  21  Chlamydotis_macqueenii_Macqueen_s_bustard_XM_010129663.1_Otididae_GOLPH3L                            0.35%    passed     71.04%
  22  Colius_striatus_speckled_mousebird_XM_010201309.1_Coliiformes_GOLPH3L                               21.68%    passed     54.35%
  23  Columba_livia_rock_pigeon_XM_005514764.2_Columbiforme_GOLPH3L                                        0.35%    passed     17.73%
  24  Corapipo_altera_White_ruffed_manakin_XM_027632380.1_GOLPH3L                                         63.29%    passed     25.33%
  25  Corvus_moneduloides_New_Caledonian_crow_XM_032093596.1_GOLPH3L                                       0.70%    passed     96.05%
  26  Coturnix_japonica_Japanese_quail_XM_015884617.2_GOLPH3L                                              2.45%    failed      2.67%
  27  Cuculus_canorus_common_cuckoo_XM_009558407.1_Cuculiformes_GOLPH3L                                    1.05%    passed    100.00%
  28  Cygnus_atratus_black_swan_XM_035571110.1_Anseriformes_GOLPH3L                                        1.40%    passed     99.59%
  29  Dromaius_novaehollandiae_Emu_XM_026111564.1_Casuariiformes_GOLPH3L                                   2.10%    passed     99.86%
  30  Egretta_garzetta_little_egret_XM_009648449.2_Pelecaniformes_GOLPH3L                                  1.05%    passed    100.00%
  31  Eurasian_sparrowhawk_Accipiter_nisus_ENSANIG00000003625_GOLPH3L                                      0.35%    passed     89.54%
  32  Eurypyga_helias_sunbittern_XM_010160525.1_Gruiformes_GOLPH3L                                         0.35%    passed     57.45%
  33  Falco_cherrug_Saker_falcon_XM_005434608.3_Falconiformes_GOLPH3L                                      0.35%    passed    100.00%
  34  Falco_peregrinus_peregrine_falcon_XM_005236795.3_GOLPH3L                                             0.35%    passed    100.00%
  35  Gallus_gallus_Chicken_ENSGALG00000014640_Galliformes_GOLPH3L                                         2.45%    passed     19.21%
  36  Haliaeetus_leucocephalus_bald_eagle_XM_010571224.1_GOLPH3L                                           0.35%    passed     99.96%
  37  Leptosomus_discolor_cuckoo_roller_XM_009962109.1_Coraciiformes_GOLPH3L                              22.03%    passed     99.18%
  38  Meleagris_gallopavo_Turkey_XM_010723930.3_Galliformes_GOLPH3L                                        2.45%    passed     41.21%
  39  Melopsittacus_undulatus_budgerigar_XM_034071156.1_Psittaciformes_GOLPH3L                             2.10%    passed     97.43%
  40  Mesitornis_unicolor_brown_roatelo_XM_010178766.1_Gruiforme_GOLPH3L                                   0.35%    passed     67.61%
  41  Nipponia_nippon_crested_ibis_XM_009473913.1_GOLPH3L                                                  0.35%    passed    100.00%
  42  Oxyura_jamaicensis_ruddy_duck_XM_035346690.1_Anseriformes_GOLPH3L                                    1.40%    passed     99.12%
  43  Pelodiscus_sinensis_Chinese_soft_shelled_turtle_ENSPSIG00000009011_GOLPH3                            0.35%    passed     83.24%
  44  Phaethon_lepturus_White-tailed_tropicbird_XM_010293702.1_Pelecaniformes_GOLPH3L                      0.35%    passed     99.95%
  45  Phasianus_colchicus_Ring-necked_pheasant_XM_031611392.1_Galliformes_GOLPH3L                          2.45%    passed     52.33%
  46  Picoides_pubescens_Downy_woodpecker_XM_009901364.1_Piciformes_GOLPH3L                                8.74%    passed     99.99%
  47  Pipra_filicauda_Wire_tailed_manakin_XM_027733790.1_Passeriformes_GOLPH3L                             0.35%    failed      0.00%
  48  Pseudopodoces_humilis_Tibetan_ground_tit_XM_014260857.1_GOLPH3L                                      0.70%    passed     99.73%
  49  Pterocles_gutturalis_yellow_throated_sandgrouse_XM_010078129.1_Ciconiiformes_GOLPH3L                 0.35%    passed    100.00%
  50  Pygoscelis_adeliae_Adelie_penguin_XM_009319785.1_Sphenisciformes_GOLPH3L                             0.35%    passed    100.00%
  51  Serinus_canaria_Common_canary_XM_018925268.2_Passeriformes_GOLPH3L                                  19.58%    passed     84.03%
  52  Strigops_habroptila_Kakapo_XM_030474205.1_GOLPH3L                                                    0.70%    passed     99.89%
  53  Struthio_camelus_australis_African_Ostrich_XM_009682479.1_GOLPH3L                                    1.75%    passed     20.50%
  54  Taeniopygia_guttata_Zebra_finch_XM_030291566.2_GOLPH3L                                               0.70%    passed     85.30%
  55  Terrapene_carolina_triunguis_Three_toed_box_turtle_XM_024209492.3_GOLPH3L                            0.35%    passed     46.01%
  56  Tyto_alba_alba_Barn_owl_XM_032985499.1_Strigiformes_GOLPH3L                                          0.35%    passed     99.89%
WARNING: 1 sequences contain more than 50% gaps/ambiguity
****  TOTAL                                                                                                3.62%  3 sequences failed composition chi2 test (p-value<5%; df=60)

Creating fast initial parsimony tree by random order stepwise addition...
0.013 seconds, parsimony score: 1911 (based on 269 sites)
NOTE: ModelFinder requires 90 MB RAM!
ModelFinder will test 195 codon models (sample size: 286) ...
 No. Model         -LnL         df  AIC          AICc         BIC
  1  MG+F1X4       11422.202    113 23070.404    23220.195    23483.531
  2  MG+F1X4+I     11391.586    114 23011.173    23164.506    23427.956
  3  MG+F1X4+G4    11106.511    114 22441.023    22594.356    22857.806
  4  MG+F1X4+I+G4  11106.784    115 22443.568    22600.510    22864.007
  5  MG+F1X4+R2    11151.119    115 22532.238    22689.180    22952.678
  6  MG+F1X4+R3    11097.604    117 22429.208    22593.565    22856.959
  7  MG+F1X4+R4    11092.807    119 22423.614    22595.662    22858.677
 14  MG+F3X4       11361.328    119 22960.657    23132.705    23395.720
 15  MG+F3X4+I     11336.763    120 22913.526    23089.526    23352.245
 16  MG+F3X4+G4    11071.568    120 22383.137    22559.137    22821.856
 17  MG+F3X4+I+G4  11071.377    121 22384.754    22564.778    22827.129
 18  MG+F3X4+R2    11107.676    121 22457.352    22637.377    22899.727
 19  MG+F3X4+R3    11066.717    123 22379.434    22567.730    22829.121
 20  MG+F3X4+R4    11062.350    125 22374.699    22571.574    22831.698
 27  MGK+F1X4      11206.407    114 22640.814    22794.147    23057.597
 28  MGK+F1X4+I    11169.900    115 22569.800    22726.741    22990.239
 29  MGK+F1X4+G4   10880.846    115 21991.692    22148.633    22412.131
 30  MGK+F1X4+I+G4 10880.757    116 21993.514    22154.129    22417.609
 31  MGK+F1X4+R2   10941.144    116 22114.288    22274.903    22538.383
 32  MGK+F1X4+R3   10871.991    118 21979.982    22148.149    22411.389
 33  MGK+F1X4+R4   10868.479    120 21976.958    22152.958    22415.677
 40  MGK+F3X4      10964.360    120 22168.720    22344.720    22607.439
 41  MGK+F3X4+I    10941.078    121 22124.157    22304.181    22566.532
 42  MGK+F3X4+G4   10728.031    121 21698.062    21878.087    22140.437
 43  MGK+F3X4+I+G4 10728.037    122 21700.074    21884.196    22146.105
 44  MGK+F3X4+R2   10760.441    122 21764.883    21949.005    22210.914
 45  MGK+F3X4+R3   10722.781    124 21693.562    21886.109    22146.905
 46  MGK+F3X4+R4   10718.497    126 21688.994    21890.277    22149.649
 53  GY+F1X4       11202.770    114 22633.540    22786.873    23050.323
 54  GY+F1X4+I     11168.197    115 22566.393    22723.334    22986.832
 55  GY+F1X4+G4    10904.148    115 22038.297    22195.238    22458.736
 56  GY+F1X4+I+G4  10903.430    116 22038.860    22199.476    22462.955
 57  GY+F1X4+R2    10948.779    116 22129.558    22290.173    22553.653
 58  GY+F1X4+R3    10898.337    118 22032.673    22200.841    22464.080
 59  GY+F1X4+R4    10893.640    120 22027.279    22203.279    22465.998
 66  GY+F3X4       11196.994    120 22633.987    22809.987    23072.706
 67  GY+F3X4+I     11165.776    121 22573.553    22753.577    23015.928
 68  GY+F3X4+G4    10852.700    121 21947.400    22127.425    22389.775
 69  GY+F3X4+I+G4  10852.562    122 21949.123    22133.246    22395.154
 70  GY+F3X4+R2    10919.064    122 22082.127    22266.250    22528.158
 71  GY+F3X4+R3    10846.813    124 21941.625    22134.172    22394.968
 72  GY+F3X4+R4    10842.427    126 21936.855    22138.138    22397.510
 79  GY+F          11159.955    171 22661.910    23177.910    23287.084
 80  GY+F+I        11135.952    172 22615.903    23142.558    23244.734
 81  GY+F+G4       10818.116    172 21980.231    22506.886    22609.062
 82  GY+F+I+G4     10818.263    173 21982.527    22520.062    22615.013
 83  GY+F+R2       10871.752    173 22089.504    22627.039    22721.990
 84  GY+F+R3       10816.969    175 21983.939    22543.939    22623.737
 85  GY+F+R4       10811.956    177 21977.913    22561.357    22625.023
 92  KOSI07+FU     11997.441    109 24212.882    24349.132    24611.385
 93  KOSI07+FU+I   11959.616    110 24139.231    24278.774    24541.391
 94  KOSI07+FU+G4  11589.910    110 23399.821    23539.364    23801.980
 95  KOSI07+FU+I+G4 11590.006    111 23402.013    23544.909    23807.828
 96  KOSI07+FU+R2  11671.997    111 23565.993    23708.890    23971.809
 97  KOSI07+FU+R3  11590.425    113 23406.850    23556.640    23819.977
 98  KOSI07+FU+R4  11585.636    115 23401.272    23558.213    23821.711
105  KOSI07+F1X4   11861.924    112 23947.847    24094.160    24357.319
106  KOSI07+F1X4+I 11836.089    113 23898.178    24047.969    24311.305
107  KOSI07+F1X4+G4 11489.340    113 23204.680    23354.471    23617.807
108  KOSI07+F1X4+I+G4 11489.411    114 23206.822    23360.156    23623.605
109  KOSI07+F1X4+R2 11545.724    114 23319.447    23472.781    23736.230
110  KOSI07+F1X4+R3 11476.048    116 23184.096    23344.711    23608.191
111  KOSI07+F1X4+R4 11471.781    118 23179.561    23347.729    23610.968
118  KOSI07+F3X4   11466.596    118 23169.193    23337.361    23600.600
119  KOSI07+F3X4+I 11447.662    119 23133.324    23305.372    23568.387
120  KOSI07+F3X4+G4 11169.244    119 22576.487    22748.536    23011.550
121  KOSI07+F3X4+I+G4 11168.399    120 22576.798    22752.798    23015.517
122  KOSI07+F3X4+R2 11213.073    120 22666.145    22842.145    23104.864
123  KOSI07+F3X4+R3 11169.184    122 22582.368    22766.491    23028.399
124  KOSI07+F3X4+R4 11159.230    124 22566.461    22759.007    23019.804
125  KOSI07+F3X4+R5 11152.785    126 22557.569    22758.852    23018.224
126  KOSI07+F3X4+R6 11152.147    128 22560.293    22770.637    23028.260
131  KOSI07+F      11412.845    169 23163.691    23659.035    23781.553
132  KOSI07+F+I    11403.589    170 23147.178    23652.743    23768.697
133  KOSI07+F+G4   11081.631    170 22503.262    23008.827    23124.781
134  KOSI07+F+I+G4 11081.660    171 22505.321    23021.321    23130.496
135  KOSI07+F+R2   11121.412    171 22584.825    23100.825    23210.000
136  KOSI07+F+R3   11085.694    173 22517.389    23054.925    23149.876
137  KOSI07+F+R4   11073.879    175 22497.758    23057.758    23137.556
138  KOSI07+F+R5   11066.449    177 22486.899    23070.343    23134.009
139  KOSI07+F+R6   11065.304    179 22488.607    23096.532    23143.030
144  SCHN05+FU     12101.768    109 24421.536    24557.786    24820.040
145  SCHN05+FU+I   12064.372    110 24348.745    24488.288    24750.904
146  SCHN05+FU+G4  11722.032    110 23664.065    23803.607    24066.224
147  SCHN05+FU+I+G4 11722.026    111 23666.051    23808.948    24071.866
148  SCHN05+FU+R2  11811.508    111 23845.016    23987.913    24250.831
149  SCHN05+FU+R3  11731.484    113 23688.967    23838.758    24102.094
150  SCHN05+FU+R4  11722.872    115 23675.745    23832.686    24096.184
151  SCHN05+FU+R5  11706.628    117 23647.255    23811.613    24075.006
152  SCHN05+FU+R6  11704.312    119 23646.624    23818.672    24081.687
157  SCHN05+F1X4   12068.328    112 24360.655    24506.967    24770.126
158  SCHN05+F1X4+I 12040.452    113 24306.904    24456.695    24720.031
159  SCHN05+F1X4+G4 11659.269    113 23544.538    23694.329    23957.665
160  SCHN05+F1X4+I+G4 11659.267    114 23546.534    23699.867    23963.317
161  SCHN05+F1X4+R2 11721.495    114 23670.991    23824.324    24087.774
162  SCHN05+F1X4+R3 11654.725    116 23541.450    23702.066    23965.545
163  SCHN05+F1X4+R4 11647.000    118 23530.000    23698.168    23961.407
164  SCHN05+F1X4+R5 11637.255    120 23514.511    23690.511    23953.230
165  SCHN05+F1X4+R6 11635.606    122 23515.213    23699.336    23961.244
170  SCHN05+F3X4   11514.011    118 23264.023    23432.191    23695.430
171  SCHN05+F3X4+I 11495.741    119 23229.481    23401.529    23664.544
172  SCHN05+F3X4+G4 11190.696    119 22619.392    22791.441    23054.456
173  SCHN05+F3X4+I+G4 11190.695    120 22621.390    22797.390    23060.109
174  SCHN05+F3X4+R2 11245.635    120 22731.270    22907.270    23169.989
175  SCHN05+F3X4+R3 11194.650    122 22633.299    22817.422    23079.330
176  SCHN05+F3X4+R4 11191.566    124 22631.132    22823.679    23084.475
183  SCHN05+F      11393.090    169 23124.180    23619.525    23742.043
184  SCHN05+F+I    11383.182    170 23106.365    23611.930    23727.883
185  SCHN05+F+G4   11054.143    170 22448.285    22953.850    23069.804
186  SCHN05+F+I+G4 11054.134    171 22450.268    22966.268    23075.442
187  SCHN05+F+R2   11108.665    171 22559.329    23075.329    23184.504
188  SCHN05+F+R3   11051.204    173 22448.408    22985.944    23080.895
189  SCHN05+F+R4   11045.774    175 22441.548    23001.548    23081.346
Akaike Information Criterion:           MGK+F3X4+R4
Corrected Akaike Information Criterion: MGK+F3X4+G4
Bayesian Information Criterion:         MGK+F3X4+G4
Best-fit model: MGK+F3X4+G4 chosen according to BIC

All model information printed to PAL2NAL_output_GOLPH3L_Aves.fasta.model.gz
CPU time for ModelFinder: 2911.714 seconds (0h:48m:31s)
Wall-clock time for ModelFinder: 1461.854 seconds (0h:24m:21s)

NOTE: 36 MB RAM (0 GB) is required!
Estimate model parameters (epsilon = 0.010)
1. Initial log-likelihood: -12268.937
2. Current log-likelihood: -10837.980
3. Current log-likelihood: -10731.836
4. Current log-likelihood: -10730.883
Optimal log-likelihood: -10730.883
Nonsynonymous/synonymous ratio (omega): 0.103
Transition/transversion ratio (kappa): 3.702
Gamma shape alpha: 1.615
Parameters optimization took 4 rounds (22.774 sec)
BEST SCORE FOUND : -10730.883
Total tree length: 10.666

Total number of iterations: 0
CPU time used for tree search: 0.000 sec (0h:0m:0s)
Wall-clock time used for tree search: 0.000 sec (0h:0m:0s)
Total CPU time used: 45.407 sec (0h:0m:45s)
Total wall-clock time used: 22.789 sec (0h:0m:22s)

Analysis results written to: 
  IQ-TREE report:                PAL2NAL_output_GOLPH3L_Aves.fasta.iqtree
  Tree used for ModelFinder:     PAL2NAL_output_GOLPH3L_Aves.fasta.treefile
  Screen log file:               PAL2NAL_output_GOLPH3L_Aves.fasta.log

Date and Time: Thu Nov 26 18:01:55 2020
