# Supplementary material for: Independent duplications of the Golgi phosphoprotein 3 oncogene in birds
Source: Sci Rep. 2021 Jun 14;11:12483. doi: 10.1038/s41598-021-91909-6 (PMC8203631; doi:10.1038/s41598-021-91909-6)
Supplement: Supplementary file 1 — Supplementary Information. [file 41598_2021_91909_MOESM1_ESM.zip › Supplementary_Information/Supplementary_tables.xlsx]

## Sheet: Supplementary Table S1
Supplementary Table S1. Accession numbers of the GOLPH3 genes used in this study
Gene symbol	Scientific name	Common name	GenBank/Ensembl Gene	Order
GOLPH3.1	Accipiter nisus	Eurasian sparrowhawk	ENSANIG00000014347	Accipitriformes
GOLPH3.1	Aquila chrysaetos chrysaetos	Golden eagle	XM_030003354.1	Accipitriformes
GOLPH3.1	Haliaeetus leucocephalus	bald eagle	XM_010563968.1	Accipitriformes
GOLPH3.2.1	Anas platyrhynchos	Mallard	ENSAPLG00020009078	Anseriformes
GOLPH3.2.1	Anser cygnoides	Swan goose	ENSACDG00005015912	Anseriformes
GOLPH3.2.1	Aythya fuligula	tufted duck	XM_032206080.1	Anseriformes
GOLPH3.2.1	Cygnus atratus	black swan	XM_035563835.1	Anseriformes
GOLPH3.2.1	Oxyura jamaicensis	ruddy duck	XM_035309764.1	Anseriformes
GOLPH3.1	Calypte anna	Anna's hummingbird	XM_030467397.1	Apodiformes
GOLPH3.1	Chaetura pelagica	chimney swift	XM_010008772.1	Apodiformes
GOLPH3.1	Chaetura pelagica	chimney swift	XM_010007459.1	Apodiformes
GOLPH3	Apteryx australis mantelli	North Island Brown Kiwi	XM_013961053.1	Apterygiformes
GOLPH3	Apteryx rowi	Okarito brown kiwi	XM_026087187.1	Apterygiformes
GOLPH3.1	Buceros rhinoceros silvestris	rhinoceros hornbill	XM_010132001.1	Bucerotiformes
GOLPH3.1	Antrostomuscarolinensis	chuck-will's-widow	XM_010169044.1	Caprimulgiformes
GOLPH3.1	Cariama cristata	Red-legged seriema	XM_009707046.1	Cariamiformes
GOLPH3	Dromaius novaehollandiae	Emu	XM_026098353.1	Casuariiformes
GOLPH3.1	Calidris pugnax	ruff	XM_014953960.1	Charadriiformes
GOLPH3.1	Charadrius vociferus	killdeer	XM_009894230.1	Charadriiformes
GOLPH3.1	Pterocles gutturalis	yellow throated sandgrouse	XM_010084425.1	Ciconiiformes
GOLPH3.1	Colius striatus	speckled mousebird	XM_010199326.1	Coliiformes
GOLPH3.1	Columba livia	rock pigeon	XM_013370272.2	Columbiforme
GOLPH3.1	Leptosomus discolor	cuckoo roller	XM_009952690.1	Coraciiformes
GOLPH3.1	Cuculus canorus	common cuckoo	XM_009566796.1	Cuculiformes
GOLPH3.1	Falco cherrug	Saker falcon	XM_027801908.1	Falconiformes
GOLPH3.1	Falco peregrinus	peregrine falcon	XM_005231506.3	Falconiformes
GOLPH3.2	Coturnix japonica	Japanese quail	XM_015848346.2	Galliformes
GOLPH3.2	Gallus gallus	Chicken	ENSGALG00000028267 / CHICK13868	Galliformes
GOLPH3.2	Meleagris gallopavo	Turkey	XM_031557202.1	Galliformes
GOLPH3.2	Phasianus colchicus	Ring-necked pheasant	ENSPCLG00000014972	Galliformes
GOLPH3.1	Mesitornis unicolor	brown roatelo	XM_010181862.1	Gruiforme
GOLPH3.1	Balearica regulorum gibbericeps	East African grey crowned-crane	XM_010301417.1	Gruiformes
GOLPH3.1	Eurypyga helias	sunbittern	XM_010149507.1	Gruiformes
GOLPH3.1	Tauraco erythrolophus	red-crested turaco	XM_009988538.1	Musophagiformes
GOLPH3.1	Opisthocomus hoazin	hoatzin	XM_009943727.1	Opisthocomiformes
GOLPH3.1	Chlamydotis	macqueenii Macqueen's bustard	XM_010116633.1	Otididae
GOLPH3.1	Chiroxiphia lanceolata	lance tailed manakin	XM_032675724.1	Passeriformes
GOLPH3.1	Corapipo altera	White ruffed manakin	XM_027634816.1	Passeriformes
GOLPH3.1	Corvus moneduloides	New Caledonian crow	XM_032095983.1	Passeriformes
GOLPH3.1	Neopelma chrysocephalum	saffron crested tyrant manakin	XM_027709485.1	Passeriformes
GOLPH3.1	Pipra filicauda	Wire tailed manakin	XM_027745657.1	Passeriformes
GOLPH3.1	Pseudopodoces humilis	Tibetan ground tit	XM_005527995.2	Passeriformes
GOLPH3.1	Serinus canaria	Common canary	XM_030237184.1	Passeriformes
GOLPH3.1	Taeniopygia guttata	Zebra finch	XM_002193100.4	Passeriformes
GOLPH3.1	Zonotrichia albicollis	white throated sparrow	XM_005488780.2	Passeriformes
GOLPH3.1	Egretta garzetta	little egret	XM_035902705.1	Pelecaniformes
GOLPH3.1	Nipponia nippon	crested ibis	XM_009464708.1	Pelecaniformes
GOLPH3.1	Pelecanus crispus	Dalmatian pelican	XM_009487572.1	Pelecaniformes
GOLPH3.1	Phaethon lepturus	White-tailed tropicbird	XM_010296264.1	Pelecaniformes
GOLPH3.1	Picoides pubescens	Downy woodpecker	XM_009902860.1	Piciformes
GOLPH3.1	Picoides pubescens	Downy woodpecker	XM_009906959.1	Piciformes
GOLPH3.1	Fulmarus glacialis	Northern fulmar	XM_009573389.1	Procellariiformes
GOLPH3.1	Melopsittacus undulatus	budgerigar	XM_005152008.4	Psittaciformes
GOLPH3.1	Nestor notabilis	Kea	XM_010010360.1	Psittaciformes
GOLPH3.1	Strigops habroptila	Kakapo	XM_030512768.1	Psittaciformes
GOLPH3.1	Aptenodytes forsteri	emperor penguin	XM_009285205.2	Sphenisciformes
GOLPH3.1	Pygoscelis adeliae	Adelie penguin	XM_009318455.1	Sphenisciformes
GOLPH3.1	Athene cunicularia	burrowing owl	XM_026865685.1	Strigiformes
GOLPH3.1	Tyto alba alba	Barn owl	XM_032992264.1	Strigiformes
GOLPH3	Struthio camelus australis	African Ostrich	ENSSCUG00000013040	Struthioniformes
GOLPH3	Nothoprocta perdicaria	Chilean Tinamou	XM_026038137.1	Tinamiformes
GOLPH3	Tinamus guttatus	white throated tinamou	XM_010218899.1	Tinamiformes
GOLPH3.1	Apaloderma vittatum	bar-tailedtrogon	XM_009877159.1	Trogoniformes
GOLPH3.2	Accipiter nisus	Eurasian sparrowhawk	BJBX01017592.1; BJBX01003784.1; BJBX01010400.1; BJBX01032118.1	Accipitriformes
GOLPH3.2.2	Anas platyrhynchos	Mallard	ENSAPLG00020007622	Anseriformes
GOLPH3.2.2	Anas platyrhynchos	Mallard	ENSAPLG00020007603	Anseriformes
GOLPH3.2.2	Anser cygnoides	Swan goose	KZ156498.1	Anseriformes
GOLPH3.2.2	Aythya fuligula	tufted duck	XM_032207037.1	Anseriformes
GOLPH3.2.2	Oxyura jamaicensis	ruddy duck	NW_023310671.1	Anseriformes
GOLPH3.2	Calypte anna	Anna's hummingbird	XM_030468348.1	Apodiformes
GOLPH3.2	Charadrius vociferus	killdeer	XM_009886801.1	Charadriiformes
GOLPH3.1	Gallus gallus	Chicken	XM_015300432.2	Galliformes
GOLPH3.1	Phasianus colchicus	Ring-necked pheasant	QCWP01000012.1; QCWP01000565.1; QCWP01000037.1; QCWP01000037.1	Galliformes
GOLPH3.2	Chiroxiphia lanceolata	lance tailed manakin	XM_032674550.1	Passeriformes
GOLPH3.2	Corapipo altera	White ruffed manakin	XM_027667855.1	Passeriformes
GOLPH3.2	Corvus moneduloides	New Caledonian crow	XM_032095018.1	Passeriformes
GOLPH3.2	Neopelma chrysocephalum	saffron crested tyrant manakin	XM_027709273.1	Passeriformes
GOLPH3.2	Serinus canaria	Common canary	HG009458.1; HG009788.1; HG009695.1	Passeriformes
GOLPH3.2	Taeniopygia guttata	Zebra finch	XM_032744648.1	Passeriformes
GOLPH3.2	Nipponia nippon	crestedibis	XM_009461880.1	Pelecaniformes
GOLPH3.2	Strigops habroptila	Kakapo	XM_030511227.1	Psittaciformes
GOLPH3.2	Tinamus guttatus	white throated tinamou	XM_010225141.1	Tinamiformes
GOLPH3L	Accipiter nisus	Eurasian sparrowhawk	ENSANIG00000003625	Accipitriformes
GOLPH3L	Aquila chrysaetos chrysaetos	Golden eagle	XM_030024400.1	Accipitriformes
GOLPH3L	Haliaeetus leucocephalus	bald eagle	XM_010571224.1	Accipitriformes
GOLPH3L	Anas platyrhynchos	Mallard	ENSAPLG00020009170	Anseriformes
GOLPH3L	Anser cygnoides	Swan goose	XM_013170631.1	Anseriformes
GOLPH3L	Aythya fuligula	tufted duck	XM_032204636.1	Anseriformes
GOLPH3L	Cygnus atratus	black swan	XM_035571110.1	Anseriformes
GOLPH3L	Oxyura jamaicensis	ruddy duck	XM_035346690.1	Anseriformes
GOLPH3L	Chaetura pelagica	chimney swift	XM_009995910.1	Apodiformes
GOLPH3L	Apteryx rowi	Okarito brown kiwi	XM_026079132.1	Apterygiformes
GOLPH3L	Apteryx australis mantelli	North Island Brown Kiwi	XM_013955557.1	Apterygiformes
GOLPH3L	Buceros rhinoceros silvestris	rhinoceros hornbill	XM_010135185.1	Bucerotiformes
GOLPH3L	Antrostomuscarolinensis	chuck-will's-widow	XM_010175239.2	Caprimulgiformes
GOLPH3L	Cariama cristata	Red-legged seriema	XM_009707674.1	Cariamiformes
GOLPH3L	Dromaius novaehollandiae	Emu	XM_026111564.1	Casuariiformes
GOLPH3L	Calidris pugnax	ruff	XM_014961321.1	Charadriiformes
GOLPH3L	Charadrius vociferus	killdeer	XM_009891927.1	Charadriiformes
GOLPH3L	Pterocles gutturalis	yellow throated sandgrouse	XM_010078129.1	Ciconiiformes
GOLPH3L	Colius striatus	speckled mousebird	XM_010201309.1	Coliiformes
GOLPH3L	Columba livia	rock pigeon	XM_005514764.2	Columbiforme
GOLPH3L	Leptosomus discolor	cuckoo roller	XM_009962109.1	Coraciiformes
GOLPH3L	Cuculus canorus	common cuckoo	XM_009558407.1	Cuculiformes
GOLPH3L	Falco cherrug	Saker falcon	XM_005434608.3	Falconiformes
GOLPH3L	Falco peregrinus	peregrine falcon	XM_005236795.3	Falconiformes
GOLPH3L	Coturnix japonica	Japanese quail	XM_015884617.2	Galliformes
GOLPH3L	Gallus gallus	Chicken	ENSGALG00000014640	Galliformes
GOLPH3L	Meleagris gallopavo	Turkey	XM_010723930.3	Galliformes
GOLPH3L	Phasianus colchicus	Ring-necked pheasant	XM_031611392.1	Galliformes
GOLPH3L	Mesitornis unicolor	brown roatelo	XM_010178766.1	Gruiforme
GOLPH3L	Balearica regulorum gibbericeps	East African grey crowned-crane	XM_010306083.1	Gruiformes
GOLPH3L	Eurypyga helias	sunbittern	XM_010160525.1	Gruiformes
GOLPH3L	Chlamydotis	macqueenii Macqueen's bustard	XM_010129663.1	Otididae
GOLPH3L	Chiroxiphia lanceolata	lance tailed manakin	XM_032713317.1	Passeriformes
GOLPH3L	Corapipo altera	White ruffed manakin	XM_027632380.1	Passeriformes
GOLPH3L	Corvus moneduloides	New Caledonian crow	XM_032093596.1	Passeriformes
GOLPH3L	Pipra filicauda	Wire tailed manakin	XM_027733790.1	Passeriformes
GOLPH3L	Pseudopodoces humilis	Tibetan ground tit	XM_014260857.1	Passeriformes
GOLPH3L	Serinus canaria	Common canary	XM_018925268.2	Passeriformes
GOLPH3L	Taeniopygia guttata	Zebra finch	XM_030291566.2	Passeriformes
GOLPH3L	Egretta garzetta	little egret	XM_009648449.2	Pelecaniformes
GOLPH3L	Nipponia nippon	crested ibis	XM_009473913.1	Pelecaniformes
GOLPH3L	Phaethon lepturus	White-tailed tropicbird	XM_010293702.1	Pelecaniformes
GOLPH3L	Picoides pubescens	Downy woodpecker	XM_009901364.1	Piciformes
GOLPH3L	Melopsittacus undulatus	budgerigar	XM_034071156.1	Psittaciformes
GOLPH3L	Strigops habroptila	Kakapo	XM_030474205.1	Psittaciformes
GOLPH3L	Aptenodytes forsteri	emperor penguin	XM_009287974.1	Sphenisciformes
GOLPH3L	Pygoscelis adeliae	Adelie penguin	XM_009319785.1	Sphenisciformes
GOLPH3L	Athene cunicularia	burrowing owl	XM_026863975.1	Strigiformes
GOLPH3L	Tyto alba alba	Barn owl	XM_032985499.1	Strigiformes
GOLPH3L	Struthio camelus australis	African Ostrich	XM_009682479.1	Struthioniformes
GOLPH3	Alligator mississippiensis	American alligator	XM_019496087.1	Crocodylia
GOLPH3L	Alligator mississippiensis	American alligator	XM_014604390.2	Crocodylia
GOLPH3	Alligator sinensis	Chinese alligator	XM_025198475.1	Crocodylia
GOLPH3L	Alligator sinensis	Chinese alligator	XM_006036663.3	Crocodylia
GOLPH3	Chelonia mydas	Green sea turtle	XM_027831540.1	Testudines
GOLPH3L	Chelonia mydas	Green sea turtle	XM_037882952.1	Testudines
GOLPH3	Chelonoidis abingdonii	Abingdon island giant tortoise	XM_032771266.1	Testudines
GOLPH3L	Chelonoidis abingdonii	Abingdon island giant tortoise	ENSCABG00000006929	Testudines
GOLPH3	Crocodylus porosus	Australian saltwater crocodile	XM_019531917.1	Crocodylia
GOLPH3	Gavialis gangeticus	Gharial	XM_019518278.1	Crocodylia
GOLPH3	Pelodiscus sinensis	Chinese soft shelled turtle	XM_014570202.1	Testudines
GOLPH3L	Pelodiscus sinensis	Chinese soft shelled turtle	ENSPSIG00000009011	Testudines
GOLPH3	Terrapene carolina triunguis	Three toed box turtle	XM_024203076.3	Testudines
GOLPH3L	Terrapene carolina triunguis	Three toed box turtle	XM_024209492.3	Testudines

## Sheet: Supplementary Table S2
Supplementary Table S2. Accession numbers of the transcriptomes used in this study
Common name	Scientific name	tissue	Library 1	Sex	Library 2	Sex	Library 3	Sex
Chicken	Gallus gallus	brain	SRR12432242	Female	SRR12432240	Female	SRR12432241	Female
Chicken	Gallus gallus	heart	SRR924549	Male (0)	SRR594502	Unknown	SRR11928976	Unknown
Chicken	Gallus gallus	intestine	SRR9650685	Unknown	SRR9650686	Unknown	SRR9650687	Unknown
Chicken	Gallus gallus	kidney	SRR924553	Male (0)	SRR594503	Unknown	SRR5190503	Unknown
Chicken	Gallus gallus	liver	SRR924555	Male (0)	SRR10293992	Female	SRR10293993	Female
Chicken	Gallus gallus	lung	ERR348579	Male (0)	ERR348582	Female	SRR594505	Unknown
Chicken	Gallus gallus	spleen	SRR10190642	Unknown	SRR10190644	Unknown	SRR10190645	Unknown
Chicken	Gallus gallus	ovary	SRR924548	Female	SRR10603399	Female	SRR10603390	Female
Chicken	Gallus gallus	testis	SRR924547	Male (0)	SRR594508	Male (0)	SRR2653977	Male (0)
Mallard	Anas platyrhynchos	brain	SRR6318552	Male	SRR6318554	Male	SRR6318555	Male
Mallard	Anas platyrhynchos	heart	SRR10176885	Male	SRR10176886	Male	SRR10176891	Male
Mallard	Anas platyrhynchos	intestine	SRR7811367	Female	SRR7811368	Female	SRR7811369	Female
Mallard	Anas platyrhynchos	kidney	SRR10176883	Male	SRR10176884	Male	SRR10176887	Male
Mallard	Anas platyrhynchos	liver	SRR6318546	Male	SRR6318547	Male	SRR6318548	Male
Mallard	Anas platyrhynchos	lung	SRR797841	Male	SRR797838	Male	SRR797835	Male
Mallard	Anas platyrhynchos	spleen	SRR8296264	Female	SRR8296265	Female	SRR8296268	Female
Mallard	Anas platyrhynchos	ovary	SRR11921669	Female	SRR8053822	Female	SRR8053814	Female
Mallard	Anas platyrhynchos	testis	SRR11921664	Male	SRR11921670	Male	SRR1796036	Male

## Sheet: GOLPH3 identity Galliformes
% identity
Full lenght			3.1	3.1	3.1	3.1	3.2	3.2
			Chicken	Pheasant	Turkey	Japanese_quail	Chicken	Pheasant
	3.1	Chicken		99.66	100	99.66	95.24	95.24
	3.1	Pheasant	99.66		100	100	95.58	95.24
	3.1	Turkey	100	100		100	98.21	97.76
	3.1	Japanese_quail	99.66	100	100		95.58	95.24
	3.2	Chicken	95.24	95.58	98.21	95.58		98.29
	3.2	Pheasant	95.24	95.24	97.76	95.24	98.29
% identity
N-terminal			3.1	3.1	3.1	3.2	3.2
			Chicken	Pheasant	Japanese_quail	Chicken	Pheasant
	3.1	Chicken		98.04	98.04	82.35	84.31
	3.1	Pheasant	98.04		100	84.31	84.31
	3.1	Japanese_quail	98.04	100		84.31	84.31
	3.2	Chicken	82.35	84.31	84.31		92
	3.2	Pheasant	84.31	84.31	84.31	92
% identity
C-terminal			3.1	3.1	3.1	3.1	3.2	3.2
			Chicken	Pheasant	Turkey	Japanese_quail	Chicken	Pheasant
	3.1	Chicken		100	100	100	97.94	97.53
	3.1	Pheasant	100		100	100	97.94	97.53
	3.1	Turkey	100	100		100	98.21	97.76
	3.1	Japanese_quail	100	100	100		97.94	97.53
	3.2	Chicken	97.94	97.94	98.21	97.94		99.59
	3.2	Pheasant	97.53	97.53	97.76	97.53	99.59

## Sheet: GOLPH3 identity Anseriformes
% identity
Full lenght			3.2.1	3.2.1	3.2.1	3.2.1	3.2.2	3.2.2	3.2.2	3.2.2
			Mallard	Tufted duck	Swan goose	Ruddy duck	Mallard	Tufted duck	Swan goose	Ruddy duck
	3.2.1	Mallard		100	100	100	97.29	96.95	95.51	98.31
	3.2.1	Tufted duck	100		100	100	97.29	96.95	95.51	98.31
	3.2.1	Swan goose	100	100		100	97.29	96.95	95.51	98.31
	3.2.1	Ruddy duck	100	100	100		97.29	96.95	95.51	98.31
	3.2.2	Mallard	97.29	97.29	97.29	97.29		99.66	94.87	97.64
	3.2.2	Tufted duck	96.95	96.95	96.95	96.95	99.66		94.22	97.3
	3.2.2	Swan goose	95.51	95.51	95.51	95.51	94.87	94.22		97.45
	3.2.2	Ruddy duck	98.31	98.31	98.31	98.31	97.64	97.3	97.45
% identity
N-terminal			3.2.1	3.2.1	3.2.1	3.2.1	3.2.2	3.2.2	3.2.2	3.2.2
			Mallard	Tufted duck	Swan goose	Ruddy duck	Mallard	Tufted duck	Swan goose	Ruddy duck
	3.2.1	Mallard		100	100	100	92.31	90.38	92.45	94.34
	3.2.1	Tufted duck	100		100	100	92.31	90.38	92.45	94.34
	3.2.1	Swan goose	100	100		100	92.31	90.38	92.45	94.34
	3.2.1	Ruddy duck	100	100	100		92.31	90.38	92.45	94.34
	3.2.2	Mallard	92.31	92.31	92.31	92.31		98.08	88.68	90.57
	3.2.2	Tufted duck	90.38	90.38	90.38	90.38	98.08		86.79	88.68
	3.2.2	Swan goose	92.45	92.45	92.45	92.45	88.68	86.79		94.34
	3.2.2	Ruddy duck	94.34	94.34	94.34	94.34	90.57	88.68	94.34
% identity
C-terminal			3.2.1	3.2.1	3.2.1	3.2.1	3.2.2	3.2.2	3.2.2	3.2.2
			Mallard	Tufted duck	Swan goose	Ruddy duck	Mallard	Tufted duck	Swan goose	Ruddy duck
	3.2.1	Mallard		100	100	100	98.35	98.35	97.1	99.18
	3.2.1	Tufted duck	100		100	100	98.35	98.35	97.1	99.18
	3.2.1	Swan goose	100	100		100	98.35	98.35	97.1	99.18
	3.2.1	Ruddy duck	100	100	100		98.35	98.35	97.1	99.18
	3.2.2	Mallard	98.35	98.35	98.35	98.35		100	98.08	99.18
	3.2.2	Tufted duck	98.35	98.35	98.35	98.35	100		98.08	99.18
	3.2.2	Swan goose	97.1	97.1	97.1	97.1	98.08	98.08		99.06
	3.2.2	Ruddy duck	99.18	99.18	99.18	99.18	99.18	99.18	99.06

## Sheet: GOLPH3 identity Neoaves
% identity
Full lenght			3	3	3	3	3.1	3.1	3.1	3.1
			Tailed Manakin	Caledonian Crow	Kakapo	Zebrafinch	Tailed Manakin	Caledonian Crow	Kakapo	Zebrafinch
	3	Tailed Manakin		98.98	95.92	97.28	97.96	96.96	98.3	97.29
	3	Caledonian Crow	98.98		96.26	98.3	98.3	97.3	98.64	97.63
	3	Kakapo	95.92	96.26		94.9	96.6	96.28	96.94	96.61
	3	Zebrafinch	97.28	98.3	94.9		96.6	95.61	96.94	95.93
	3.1	Tailed Manakin	97.96	98.3	96.6	96.6		98.31	98.98	98.64
	3.1	Caledonian Crow	96.96	97.3	96.28	95.61	98.31		98.65	99.66
	3.1	Kakapo	98.3	98.64	96.94	96.94	98.98	98.65		98.98
	3.1	Zebrafinch	97.29	97.63	96.61	95.93	98.64	99.66	98.98
% identity
N-terminal			3	3	3	3	3.1	3.1	3.1	3.1
			Tailed Manakin	Caledonian Crow	Kakapo	Zebrafinch	Tailed Manakin	Caledonian Crow	Kakapo	Zebrafinch
	3	Tailed Manakin		96.08	86.27	88.24	92.16	86.79	92.16	88.46
	3	Caledonian Crow	96.08		90.2	92.16	96.08	90.57	96.08	92.31
	3	Kakapo	86.27	90.2		84.31	90.2	88.68	90.2	90.38
	3	Zebrafinch	88.24	92.16	84.31		88.24	83.02	88.24	84.62
	3.1	Tailed Manakin	92.16	96.08	90.2	88.24		90.57	96.08	92.31
	3.1	Caledonian Crow	86.79	90.57	88.68	83.02	90.57		94.34	98.11
	3.1	Kakapo	92.16	96.08	90.2	88.24	96.08	94.34		96.15
	3.1	Zebrafinch	88.46	92.31	90.38	84.62	92.31	98.11	96.15
% identity
C-terminal			3	3	3	3	3.1	3.1	3.1	3.1
			Tailed Manakin	Caledonian Crow	Kakapo	Zebrafinch	Tailed Manakin	Caledonian Crow	Kakapo	Zebrafinch
	3	Tailed Manakin		99.59	97.94	99.18	99.18	99.18	99.59	99.18
	3	Caledonian Crow	99.59		97.53	99.59	98.77	98.77	99.18	98.77
	3	Kakapo	97.94	97.53		97.12	97.94	97.94	98.35	97.94
	3	Zebrafinch	99.18	99.59	97.12		98.35	98.35	98.77	98.35
	3.1	Tailed Manakin	99.18	98.77	97.94	98.35		100	99.59	100
	3.1	Caledonian Crow	99.18	98.77	97.94	98.35	100		99.59	100
	3.1	Kakapo	99.59	99.18	98.35	98.77	99.59	99.59		99.59
	3.1	Zebrafinch	99.18	98.77	97.94	98.35	100	100	99.59

## Sheet: GOLPH3L identity Aves
% identity
Full lenght
		Mallard	Tufted duck	Black swan	Ruddy duck	Chicken	Ring-necked pheasant	Turkey	Japanese quail	Lance tailed manakin	Kakapo	New Caledonian crow	Zebra finch
	Mallard		96.43	93.99	92.93	72.98	72.28	73.68	71.58	76.57	80	81.4	80
	Tufted duck	96.43		93.97	93.26	72.63	72.28	73.68	71.58	75.87	80.35	82.11	80
	Black swan	93.99	93.97		96.81	72.98	72.28	74.04	71.58	76.57	81.05	82.46	80.35
	Ruddy duck	92.93	93.26	96.81		73.68	72.98	74.74	72.28	75.87	80	81.75	79.65
	Chicken	72.98	72.63	72.98	73.68		94.27	96.42	91.76	70.28	71.13	73.94	72.18
	Ring-necked pheasant	72.28	72.28	72.28	72.98	94.27		96.42	93.55	71.33	72.54	73.94	72.89
	Turkey	73.68	73.68	74.04	74.74	96.42	96.42		93.91	71.68	73.59	75.7	73.94
	Japanese quail	71.58	71.58	71.58	72.28	91.76	93.55	93.91		70.63	71.13	73.59	71.83
	Lance tailed manakin	76.57	75.87	76.57	75.87	70.28	71.33	71.68	70.63		79.02	81.47	79.02
	Kakapo	80	80.35	81.05	80	71.13	72.54	73.59	71.13	79.02		91.9	88.73
	New Caledonian crow	81.4	82.11	82.46	81.75	73.94	73.94	75.7	73.59	81.47	91.9		91.2
	Zebra finch	80	80	80.35	79.65	72.18	72.89	73.94	71.83	79.02	88.73	91.2
% identity
N-terminal
		Mallard	Tufted duck	Black swan	Ruddy duck	Chicken	Ring-necked pheasant	Turkey	Japanese quail	Lance tailed manakin	Kakapo	New Caledonian crow	Zebra finch
	Mallard		86.11	79.49	79.49	36.59	36.59	36.59	36.59	58.54	51.22	53.66	51.22
	Tufted duck	86.11		76.32	73.68	36.59	39.02	39.02	39.02	53.66	51.22	56.1	48.78
	Black swan	79.49	76.32		92.11	39.02	39.02	41.46	39.02	56.1	58.54	60.98	51.22
	Ruddy duck	79.49	73.68	92.11		43.9	43.9	46.34	43.9	60.98	53.66	58.54	48.78
	Chicken	36.59	36.59	39.02	43.9		91.43	94.29	82.86	48.78	45	50	45
	Ring-necked pheasant	36.59	39.02	39.02	43.9	91.43		97.14	91.43	51.22	47.5	52.5	47.5
	Turkey	36.59	39.02	41.46	46.34	94.29	97.14		88.57	51.22	50	55	50
	Japanese quail	36.59	39.02	39.02	43.9	82.86	91.43	88.57		51.22	47.5	52.5	47.5
	Lance tailed manakin	58.54	53.66	56.1	60.98	48.78	51.22	51.22	51.22		58.54	65.85	53.66
	Kakapo	51.22	51.22	58.54	53.66	45	47.5	50	47.5	58.54		80	70
	New Caledonian crow	53.66	56.1	60.98	58.54	50	52.5	55	52.5	65.85	80		62.5
	Zebra finch	51.22	48.78	51.22	48.78	45	47.5	50	47.5	53.66	70	62.5
% identity
C-terminal
		Mallard	Tufted duck	Black swan	Ruddy duck	Chicken	Ring-necked pheasant	Turkey	Japanese quail	Lance tailed manakin	Kakapo	New Caledonian crow	Zebra finch
	Mallard		97.95	96.31	95.08	79.1	78.28	79.92	77.46	79.59	84.84	86.07	84.84
	Tufted duck	97.95		96.72	96.31	78.69	77.87	79.51	77.05	79.59	85.25	86.48	85.25
	Black swan	96.31	96.72		97.54	78.69	77.87	79.51	77.05	80	84.84	86.07	85.25
	Ruddy duck	95.08	96.31	97.54		78.69	77.87	79.51	77.05	78.37	84.43	85.66	84.84
	Chicken	79.1	78.69	78.69	78.69		94.67	96.72	93.03	73.88	75.41	77.87	76.64
	Ring-necked pheasant	78.28	77.87	77.87	77.87	94.67		96.31	93.85	74.69	76.64	77.46	77.05
	Turkey	79.92	79.51	79.51	79.51	96.72	96.31		94.67	75.1	77.46	79.1	77.87
	Japanese quail	77.46	77.05	77.05	77.05	93.03	93.85	94.67		73.88	75	77.05	75.82
	Lance tailed manakin	79.59	79.59	80	78.37	73.88	74.69	75.1	73.88		82.45	84.08	83.27
	Kakapo	84.84	85.25	84.84	84.43	75.41	76.64	77.46	75	82.45		93.85	91.8
	New Caledonian crow	86.07	86.48	86.07	85.66	77.87	77.46	79.1	77.05	84.08	93.85		95.9
	Zebra finch	84.84	85.25	85.25	84.84	76.64	77.05	77.87	75.82	83.27	91.8	95.9
